# Supplementary material for: Transcriptional landscape of psoriasis identifies the involvement of IL36 and IL36RN
Source: BMC Genomics. 2015 Apr 19;16(1):322. doi: 10.1186/s12864-015-1508-2 (PMC4405864; doi:10.1186/s12864-015-1508-2)
Supplement: Additional file 1: Table S1. — The list of 500 most significant differentially expressed genes based on comparison of LP to the C. LogFC is fold changes differences in log2 scale and it describes how many times gene expression differs between groups. Positive values indicate up-regulation in psoriasis. LogCPM (log2 counts-per-million) is average gene expression signal in all samples. FDR is genome-wide corrected P-value. [file 12864_2015_1508_MOESM1_ESM.xlsx]

## Sheet: PH-TedgeR.txt
Table 1S. Comparison of lesional skin to the control skin.
symbol	logFC	logCPM	PValue	FDR	Entrez Gene Name
OAS2	4.43459	7.16498	9.26348e-70	2.13968e-65	2'-5'-oligoadenylate synthetase 2, 69/71kDa
PLA2G4E	2.54859	7.59534	2.73985e-68	3.16425e-64	phospholipase A2, group IVE
KLK9	5.20203	4.01357	2.20126e-67	1.69483e-63	kallikrein-related peptidase 9
S100A12	9.004	4.4125	1.24622e-65	7.19629e-62	S100 calcium binding protein A12
LCE3E	6.98959	4.4536	6.01956e-65	2.7808e-61	late cornified envelope 3E
TGM1	3.41988	6.51084	4.93998e-61	1.90173e-57	transglutaminase 1
OAS3	2.99171	7.25449	1.00978e-59	3.33197e-56	2'-5'-oligoadenylate synthetase 3, 100kDa
PARP9	2.20299	7.10578	2.79762e-59	8.07744e-56	poly (ADP-ribose) polymerase family, member 9
CRABP2	2.495	5.65457	1.98861e-57	5.10366e-54	cellular retinoic acid binding protein 2
PLA2G4D	4.33344	6.0961	3.03415e-56	7.00829e-53	phospholipase A2, group IVD (cytosolic)
IL1F9	5.63749	6.61208	2.25557e-55	4.73628e-52	interleukin 36, gamma
ALOX12B	3.01093	7.29937	7.12461e-55	1.37137e-51	arachidonate 12-lipoxygenase, 12R type
SAMD9	3.01052	6.23495	8.58815e-55	1.52592e-51	sterile alpha motif domain containing 9
IL1F5	3.5889	7.91302	1.13511e-53	1.87277e-50	interleukin 36 receptor antagonist
C10orf99	6.21857	5.44226	3.20069e-52	4.92864e-49	chromosome 10 open reading frame 99
DEFB4A	10.4297	6.58913	6.29598e-52	9.08903e-49	defensin, beta 4A
AKR1B10	6.21614	4.389	4.01674e-51	5.45757e-48	aldo-keto reductase family 1, member B10 (aldose reductase)
PAPL	4.00514	4.60349	1.56279e-50	2.0054e-47	iron/zinc purple acid phosphatase-like protein
GLTP	2.01487	7.42439	5.00058e-50	6.07912e-47	glycolipid transfer protein
KDM6B	-1.36265	11.5097	1.477e-49	1.70579e-46	lysine (K)-specific demethylase 6B
KYNU	4.49024	4.72283	2.53581e-48	2.78915e-45	kynureninase
RRM2	2.67741	5.46813	3.29237e-48	3.45669e-45	ribonucleotide reductase M2
ZC3H12A	3.06456	4.87706	2.30039e-47	2.31019e-44	zinc finger CCCH-type containing 12A
SDR9C7	2.70009	5.00284	6.0113e-47	5.78538e-44	short chain dehydrogenase/reductase family 9C, member 7
HPSE	3.46718	4.17139	1.31265e-46	1.21279e-43	heparanase
APOL6	2.2341	6.52313	1.90558e-46	1.69289e-43	apolipoprotein L, 6
NIPAL4	1.39118	9.12767	6.9019e-46	5.90445e-43	NIPA-like domain containing 4
DMD	-1.8066	7.45963	9.68636e-46	7.99055e-43	dystrophin
S100A7A	10.0153	10.297	2.83868e-45	2.26096e-42	S100 calcium binding protein A7A
SPRR2F	7.68966	6.10103	3.98686e-45	3.06962e-42	small proline-rich protein 2F
TGM3	3.372	7.54724	4.87181e-45	3.62997e-42	transglutaminase 3
SERPINB4	9.24677	7.93842	1.38818e-44	1.002e-41	serpin peptidase inhibitor, clade B (ovalbumin), member 4
STAT1	2.18485	7.9254	1.90726e-44	1.33496e-41	signal transducer and activator of transcription 1, 91kDa
TMEM40	1.97312	5.59251	1.05348e-43	7.15687e-41	transmembrane protein 40
NFIB	-1.07067	9.02458	1.48166e-43	9.77809e-41	nuclear factor I/B
VNN3	7.16742	2.86741	1.62354e-43	1.04168e-40	vanin 3
CNFN	3.72566	7.57459	3.49708e-43	2.18312e-40	cornifelin
PDZK1IP1	2.79796	5.9297	6.42149e-43	3.90325e-40	PDZK1 interacting protein 1
TCN1	6.32376	5.93777	9.18484e-43	5.43978e-40	transcobalamin I (vitamin B12 binding protein, R binder family)
IFI16	1.54056	8.01137	1.48316e-42	8.5645e-40	interferon, gamma-inducible protein 16
LCE3D	6.79587	5.9042	6.11954e-42	3.39383e-39	late cornified envelope 3D
TMEM45B	2.21386	5.08108	6.17113e-42	3.39383e-39	transmembrane protein 45B
IFI6	4.76513	5.17338	7.35374e-42	3.95015e-39	interferon, alpha-inducible protein 6
IL4R	2.12079	5.12685	1.26031e-41	6.61604e-39	interleukin 4 receptor
KLK13	3.98598	6.74695	4.62065e-41	2.37173e-38	kallikrein-related peptidase 13
LYZ	2.75527	6.52274	1.03073e-40	5.17561e-38	lysozyme
HERC6	3.53295	6.49311	1.45003e-40	7.05316e-38	HECT and RLD domain containing E3 ubiquitin protein ligase family member 6
PI3	8.55898	9.65833	1.46572e-40	7.05316e-38	peptidase inhibitor 3, skin-derived
OAS1	3.2003	6.0454	2.92629e-40	1.37942e-37	2'-5'-oligoadenylate synthetase 1, 40/46kDa
CTSC	1.84046	6.63388	5.54791e-40	2.56291e-37	cathepsin C
MX1	4.08506	6.91085	8.5543e-40	3.87426e-37	myxovirus (influenza virus) resistance 1, interferon-inducible protein p78 (mouse)
EIF6	1.45429	6.28358	4.19483e-39	1.86331e-36	eukaryotic translation initiation factor 6
APOL1	3.05071	4.99143	4.41529e-39	1.92423e-36	apolipoprotein L, 1
IFI27	4.34532	7.56488	6.90556e-39	2.95379e-36	interferon, alpha-inducible protein 27
CLEC7A	2.79492	4.34166	8.14277e-39	3.41967e-36	C-type lectin domain family 7, member A
OASL	6.60988	3.55854	9.26435e-39	3.82121e-36	2'-5'-oligoadenylate synthetase-like
FAM43A	2.33824	4.87799	1.23571e-38	5.00746e-36	family with sequence similarity 43, member A
SPTLC2	1.27254	7.71602	1.7426e-38	6.93976e-36	serine palmitoyltransferase, long chain base subunit 2
SLC7A1	1.4483	8.37113	4.40784e-38	1.72563e-35	solute carrier family 7 (cationic amino acid transporter, y+ system), member 1
PTAFR	2.40223	4.84492	6.18878e-38	2.38247e-35	platelet-activating factor receptor
TMPRSS11D	5.47008	5.94098	7.21449e-38	2.73181e-35	transmembrane protease, serine 11D
FLVCR2	1.91346	4.81586	9.1297e-38	3.40125e-35	feline leukemia virus subgroup C cellular receptor family, member 2
FSIP2	-2.33214	5.04932	1.75779e-37	6.44467e-35	fibrous sheath interacting protein 2
PRSS27	4.61354	2.88712	2.91567e-37	1.05228e-34	protease, serine 27
GBP1	2.1262	5.31311	5.00378e-37	1.77811e-34	guanylate binding protein 1, interferon-inducible
GJB2	3.81723	9.97507	6.70568e-37	2.34679e-34	gap junction protein, beta 2, 26kDa
INA	3.64761	3.59457	6.83204e-37	2.35532e-34	internexin neuronal intermediate filament protein, alpha
TPBG	1.9353	5.71639	8.59216e-37	2.91855e-34	trophoblast glycoprotein
MXD1	1.67213	7.15883	1.33791e-36	4.47869e-34	MAX dimerization protein 1
A2ML1	2.49802	8.97517	1.43679e-36	4.741e-34	alpha-2-macroglobulin-like 1
KPNA2	2.04328	5.25501	2.70653e-36	8.805e-34	karyopherin alpha 2 (RAG cohort 1, importin alpha 1)
KLK10	2.85582	7.64193	3.06918e-36	9.8461e-34	kallikrein-related peptidase 10
HAL	3.40054	6.92945	3.66685e-36	1.16023e-33	histidine ammonia-lyase
CKAP4	1.54923	6.88198	5.36448e-36	1.67444e-33	cytoskeleton-associated protein 4
FAM110C	1.83923	5.64672	8.04891e-36	2.47885e-33	family with sequence similarity 110, member C
RSAD2	4.06788	5.04938	1.10318e-35	3.35281e-33	radical S-adenosyl methionine domain containing 2
C1R	2.11706	6.86638	6.51073e-35	1.95305e-32	complement component 1, r subcomponent
KRT16	4.78423	7.54222	6.96483e-35	2.06248e-32	keratin 16
CTSB	1.33049	7.33809	9.08484e-35	2.65622e-32	cathepsin B
UBE2L6	2.12746	5.638	1.32946e-34	3.83847e-32	ubiquitin-conjugating enzyme E2L 6
GJB6	2.49423	7.57157	1.55094e-34	4.42266e-32	gap junction protein, beta 6, 30kDa
GSTP1	1.48059	7.28415	1.79657e-34	5.06063e-32	glutathione S-transferase pi 1
ZNF737	-1.76112	5.27261	1.90081e-34	5.28975e-32	zinc finger protein 737
HEPHL1	5.33564	7.01518	2.09225e-34	5.75318e-32	hephaestin-like 1
SLC26A9	3.42952	5.49063	2.17232e-34	5.9031e-32	solute carrier family 26 (anion exchanger), member 9
GM2A	1.4158	8.6281	6.31624e-34	1.69643e-31	GM2 ganglioside activator
TXNIP	-1.41417	9.58121	1.06103e-33	2.81697e-31	thioredoxin interacting protein
JMJD7-PLA2G4B	1.9381	5.67393	1.26142e-33	3.27374e-31	JMJD7-PLA2G4B readthrough
MPZL2	2.03633	7.74598	1.25297e-33	3.27374e-31	myelin protein zero-like 2
STAT3	1.12367	9.09143	1.75674e-33	4.50859e-31	signal transducer and activator of transcription 3 (acute-phase response factor)
TRIM22	2.19997	6.72247	1.92542e-33	4.88718e-31	tripartite motif containing 22
FCHSD1	2.35065	4.8026	2.51374e-33	6.31114e-31	FCH and double SH3 domains 1
PLBD1	2.24423	5.92129	2.77975e-33	6.90393e-31	phospholipase B domain containing 1
RAB31	1.82815	6.14143	2.9891e-33	7.34491e-31	RAB31, member RAS oncogene family
PARP14	1.74322	8.15052	3.03783e-33	7.38609e-31	poly (ADP-ribose) polymerase family, member 14
EPHB2	3.8929	3.35396	3.86416e-33	9.29734e-31	EPH receptor B2
PRDM1	1.9356	7.54561	4.02528e-33	9.58516e-31	PR domain containing 1, with ZNF domain
CSTA	2.78853	8.91026	4.58538e-33	1.08075e-30	cystatin A (stefin A)
C7orf41	-1.18714	6.6831	4.79921e-33	1.11972e-30	chromosome 7 open reading frame 41
CPA4	1.20717	10.022	1.02029e-32	2.35668e-30	carboxypeptidase A4
SERPINB3	6.35338	7.70268	1.32949e-32	3.04046e-30	serpin peptidase inhibitor, clade B (ovalbumin), member 3
LYN	2.16791	4.91244	1.47417e-32	3.33827e-30	v-yes-1 Yamaguchi sarcoma viral related oncogene homolog
SPRR2B	7.57493	7.12251	1.64855e-32	3.69692e-30	small proline-rich protein 2B
PLA2G4B	2.03513	5.53966	1.74622e-32	3.87828e-30	phospholipase A2, group IVB (cytosolic)
TUBB6	1.50617	6.73849	1.79199e-32	3.94203e-30	tubulin, beta 6 class V
S100A9	7.05539	7.38968	1.81029e-32	3.94471e-30	S100 calcium binding protein A9
LGMN	1.258	6.30985	3.05637e-32	6.59776e-30	legumain
GRHL3	1.88245	6.82291	3.41513e-32	7.30396e-30	grainyhead-like 3 (Drosophila)
MAPKAPK3	1.5291	5.63664	4.85215e-32	1.02821e-29	mitogen-activated protein kinase-activated protein kinase 3
IVL	2.70439	6.33653	5.0087e-32	1.05174e-29	involucrin
ABCC1	1.30593	6.09923	1.03077e-31	2.14494e-29	ATP-binding cassette, sub-family C (CFTR/MRP), member 1
IFI30	1.94104	4.61231	1.36411e-31	2.81324e-29	interferon, gamma-inducible protein 30
S100A14	1.59565	8.09208	1.39445e-31	2.85035e-29	S100 calcium binding protein A14
MYD88	1.57766	6.05421	1.45925e-31	2.95664e-29	myeloid differentiation primary response 88
ZNF652	-1.03385	8.43135	1.55767e-31	3.12862e-29	zinc finger protein 652
IRF8	2.74451	3.88981	1.74585e-31	3.47636e-29	interferon regulatory factor 8
HMGA2	2.96943	4.23133	3.64895e-31	7.20371e-29	high mobility group AT-hook 2
ZC3H6	-1.18584	7.14267	3.8482e-31	7.53268e-29	zinc finger CCCH-type containing 6
KRT6A	4.47868	10.8861	4.5671e-31	8.86478e-29	keratin 6A
OSMR	1.26569	7.0046	5.22036e-31	1.00483e-28	oncostatin M receptor
SQLE	1.64511	6.50039	5.8418e-31	1.11516e-28	squalene epoxidase
KLK8	2.38019	4.98392	6.37551e-31	1.20706e-28	kallikrein-related peptidase 8
ZNF273	-2.02205	6.52446	6.73263e-31	1.26431e-28	zinc finger protein 273
LY6D	1.85495	7.25066	8.14567e-31	1.51733e-28	lymphocyte antigen 6 complex, locus D
FAM83A	2.47456	4.08655	8.91174e-31	1.64675e-28	family with sequence similarity 83, member A
CASC5	1.68653	5.13802	1.07545e-30	1.97149e-28	cancer susceptibility candidate 5
ZNF493	-1.91605	5.54508	1.30979e-30	2.38217e-28	zinc finger protein 493
CCND1	-1.3032	9.88165	1.42929e-30	2.5792e-28	cyclin D1
SPRR2C	7.74433	4.01742	1.44579e-30	2.58874e-28	small proline-rich protein 2C (pseudogene)
S100A7	7.07277	10.8182	1.64326e-30	2.91969e-28	S100 calcium binding protein A7
TTC39A	2.14148	4.98174	1.8737e-30	3.30372e-28	tetratricopeptide repeat domain 39A
DTX3L	1.5582	6.67867	1.89192e-30	3.31057e-28	deltex 3-like (Drosophila)
KRT6C	6.11061	8.17623	2.31804e-30	4.02572e-28	keratin 6C
TTC9	1.64768	5.33946	3.11705e-30	5.37296e-28	tetratricopeptide repeat domain 9
DSG3	1.53176	9.6645	3.9082e-30	6.68679e-28	desmoglein 3
GAL	-2.61623	6.71061	5.61644e-30	9.53885e-28	galanin/GMAP prepropeptide
EPHX3	2.04367	6.32654	5.95705e-30	1.00435e-27	epoxide hydrolase 3
CCNB1	2.10554	4.4184	9.27533e-30	1.55248e-27	cyclin B1
SLC39A6	1.28028	7.74414	9.75033e-30	1.62024e-27	solute carrier family 39 (zinc transporter), member 6
CD274	3.43061	4.64641	1.05533e-29	1.74114e-27	CD274 molecule
PPARD	1.66262	6.46318	1.21586e-29	1.99177e-27	peroxisome proliferator-activated receptor delta
TUBA1C	1.60721	6.88499	1.39998e-29	2.27723e-27	tubulin, alpha 1c
TMEM79	1.30824	6.08699	1.4289e-29	2.30802e-27	transmembrane protein 79
EPN3	1.93987	4.20091	1.55391e-29	2.49252e-27	epsin 3
PRSS3	2.51697	4.0392	1.80161e-29	2.86991e-27	protease, serine, 3
PHF17	-1.22975	6.14515	2.3128e-29	3.65897e-27	PHD finger protein 17
ZNF91	-1.9792	7.14893	4.16932e-29	6.55122e-27	zinc finger protein 91
RORC	-2.13806	4.11913	4.78187e-29	7.46296e-27	RAR-related orphan receptor C
IL1RN	1.38134	6.6779	5.52843e-29	8.57018e-27	interleukin 1 receptor antagonist
SOX5	-2.18246	5.74541	5.80843e-29	8.94421e-27	SRY (sex determining region Y)-box 5
RNASE7	2.31462	5.59999	8.15434e-29	1.24734e-26	ribonuclease, RNase A family, 7
SPRR2G	5.24967	9.25826	8.49075e-29	1.29026e-26	small proline-rich protein 2G
TMPRSS4	2.76944	4.2215	9.82966e-29	1.48396e-26	transmembrane protease, serine 4
TRIM2	-1.51001	6.9619	1.66219e-28	2.49307e-26	tripartite motif containing 2
RAB3B	-2.4155	5.18044	1.84541e-28	2.75001e-26	RAB3B, member RAS oncogene family
KRT77	-2.54752	7.81127	2.08425e-28	3.08603e-26	keratin 77
KIT	-1.64689	7.02046	2.8683e-28	4.21988e-26	v-kit Hardy-Zuckerman 4 feline sarcoma viral oncogene homolog
KCNK10	3.96593	2.60871	3.07382e-28	4.49362e-26	potassium channel, subfamily K, member 10
TRIM14	1.41207	6.18793	5.01588e-28	7.28659e-26	tripartite motif containing 14
CFB	2.52313	4.60973	6.88427e-28	9.9383e-26	complement factor B
CARHSP1	1.69045	4.90309	7.63288e-28	1.09506e-25	calcium regulated heat stable protein 1, 24kDa
SFN	1.55576	8.45745	7.81754e-28	1.11463e-25	stratifin
DDX60L	2.00345	6.10593	7.93425e-28	1.12433e-25	DEAD (Asp-Glu-Ala-Asp) box polypeptide 60-like
KCTD11	1.77472	5.09025	8.26941e-28	1.16468e-25	potassium channel tetramerization domain containing 11
ARNTL2	2.14386	6.13436	9.13092e-28	1.27741e-25	aryl hydrocarbon receptor nuclear translocator-like 2
MPHOSPH6	1.67951	6.47553	9.18047e-28	1.27741e-25	M-phase phosphoprotein 6
PIK3C2G	-1.54833	6.60075	1.05256e-27	1.45581e-25	phosphatidylinositol-4-phosphate 3-kinase, catalytic subunit type 2 gamma
CASP4	1.22796	5.88194	1.17889e-27	1.61124e-25	caspase 4, apoptosis-related cysteine peptidase
KCNK6	1.5536	5.49295	1.17739e-27	1.61124e-25	potassium channel, subfamily K, member 6
IFIT3	2.78653	5.99971	1.48869e-27	2.02269e-25	interferon-induced protein with tetratricopeptide repeats 3
S100A16	1.35145	7.1094	2.16926e-27	2.93015e-25	S100 calcium binding protein A16
PTPN14	-1.0292	8.94397	2.2455e-27	3.0155e-25	protein tyrosine phosphatase, non-receptor type 14
PTPRC	1.81961	5.97677	4.55582e-27	6.08268e-25	protein tyrosine phosphatase, receptor type, C
GFOD2	1.42453	5.30769	4.64982e-27	6.17251e-25	glucose-fructose oxidoreductase domain containing 2
C15orf42	2.20397	4.23735	4.91129e-27	6.48234e-25	TOPBP1-interacting checkpoint and replication regulator
SLC23A2	1.68701	7.18311	7.1787e-27	9.42122e-25	solute carrier family 23 (ascorbic acid transporter), member 2
PGLYRP4	2.06436	5.29092	7.29355e-27	9.51788e-25	peptidoglycan recognition protein 4
GDPD3	2.52936	3.96548	1.01723e-26	1.32e-24	glycerophosphodiester phosphodiesterase domain containing 3
MLKL	1.63065	4.39274	1.03124e-26	1.3307e-24	mixed lineage kinase domain-like
ZNF204P	-1.67747	4.43526	1.12504e-26	1.44367e-24	zinc finger protein 204, pseudogene
PRLR	-1.73223	5.96668	1.57314e-26	2.00754e-24	prolactin receptor
AQP3	1.49887	9.91092	1.59976e-26	2.03029e-24	aquaporin 3 (Gill blood group)
SERPINB13	2.72665	7.99307	1.86008e-26	2.34776e-24	serpin peptidase inhibitor, clade B (ovalbumin), member 13
ATP10B	2.27975	7.13547	2.39885e-26	3.01134e-24	ATPase, class V, type 10B
CD68	2.16543	4.35097	2.52532e-26	3.15296e-24	CD68 molecule
H2AFY	0.870455	7.50676	4.17062e-26	5.1792e-24	H2A histone family, member Y
PLK1	2.12419	3.67435	4.88153e-26	6.02961e-24	polo-like kinase 1
CXCR2	2.56472	4.05436	5.10299e-26	6.26961e-24	chemokine (C-X-C motif) receptor 2
ADAP2	2.66716	4.51335	6.11472e-26	7.4729e-24	ArfGAP with dual PH domains 2
MKI67	1.76068	7.81451	6.724e-26	8.17426e-24	antigen identified by monoclonal antibody Ki-67
PPP4R1	1.11505	7.25222	7.15357e-26	8.65095e-24	protein phosphatase 4, regulatory subunit 1
S100A8	6.94866	11.7088	9.87347e-26	1.1878e-23	S100 calcium binding protein A8
TYMP	3.13863	2.99729	1.35576e-25	1.62256e-23	thymidine phosphorylase
IFI44	3.51731	5.80352	1.49025e-25	1.77431e-23	interferon-induced protein 44
WFDC12	3.83638	6.10437	1.97493e-25	2.33934e-23	WAP four-disulfide core domain 12
LAD1	1.40653	7.67731	2.06605e-25	2.43478e-23	ladinin 1
NAMPT	1.68643	6.30025	2.42696e-25	2.84558e-23	nicotinamide phosphoribosyltransferase
GDA	5.6003	5.96798	2.71822e-25	3.17098e-23	guanine deaminase
NAALADL2	-1.9553	4.38454	3.01911e-25	3.48678e-23	N-acetylated alpha-linked acidic dipeptidase-like 2
RNPC3	-0.926781	6.86045	3.01266e-25	3.48678e-23	RNA-binding region (RNP1, RRM) containing 3
GGH	2.20355	5.81354	3.56917e-25	4.10153e-23	gamma-glutamyl hydrolase (conjugase, folylpolygammaglutamyl hydrolase)
RHCG	3.72227	4.96106	3.79471e-25	4.33912e-23	Rh family, C glycoprotein
CLDN8	-2.81133	3.55247	3.92524e-25	4.46626e-23	claudin 8
ZNF606	-1.67684	4.56455	5.10092e-25	5.77555e-23	zinc finger protein 606
SQRDL	1.12327	6.12113	5.50264e-25	6.2e-23	sulfide quinone reductase-like (yeast)
ABCA12	1.83986	9.6184	5.60787e-25	6.2879e-23	ATP-binding cassette, sub-family A (ABC1), member 12
DPP4	2.33787	5.62719	5.87012e-25	6.55014e-23	dipeptidyl-peptidase 4
GPR110	5.27314	2.5254	6.14692e-25	6.82604e-23	G protein-coupled receptor 110
EPHA2	1.5344	5.48619	6.80985e-25	7.52603e-23	EPH receptor A2
CD24	2.25945	7.64753	7.03826e-25	7.74141e-23	CD24 molecule
ID4	-1.64732	5.50895	7.70333e-25	8.43277e-23	inhibitor of DNA binding 4, dominant negative helix-loop-helix protein
SMPD3	2.3069	5.3679	7.77226e-25	8.46809e-23	sphingomyelin phosphodiesterase 3, neutral membrane (neutral sphingomyelinase II)
CDC25B	1.58078	6.11958	8.05738e-25	8.73753e-23	cell division cycle 25B
IFIH1	1.67757	6.73568	8.44844e-25	9.11879e-23	interferon induced with helicase C domain 1
GALNT6	2.39176	4.94351	9.16448e-25	9.84526e-23	UDP-N-acetyl-alpha-D-galactosamine:polypeptide N-acetylgalactosaminyltransferase 6 (GalNAc-T6)
KLHL18	1.17532	6.04869	9.20676e-25	9.84526e-23	kelch-like family member 18
TMEM86A	2.00032	5.78343	1.06278e-24	1.13125e-22	transmembrane protein 86A
SLC9A2	-2.66144	3.9377	1.2586e-24	1.33354e-22	solute carrier family 9, subfamily A (NHE2, cation proton antiporter 2), member 2
EPB41L4B	-1.33718	5.73388	1.2749e-24	1.34464e-22	erythrocyte membrane protein band 4.1 like 4B
SPRR2A	7.69373	8.34663	1.34098e-24	1.40791e-22	small proline-rich protein 2A
P4HB	1.25729	6.8889	1.4914e-24	1.55875e-22	prolyl 4-hydroxylase, beta polypeptide
DDX60	1.89968	6.24212	1.52729e-24	1.58907e-22	DEAD (Asp-Glu-Ala-Asp) box polypeptide 60
WDR72	-2.45872	5.55632	1.58098e-24	1.63756e-22	WD repeat domain 72
FGFBP1	2.79555	6.41982	2.28763e-24	2.35892e-22	fibroblast growth factor binding protein 1
SLC7A11	2.99261	5.39475	2.34081e-24	2.40302e-22	solute carrier family 7 (anionic amino acid transporter light chain, xc- system), member 11
TRIM25	1.12509	7.56518	2.59579e-24	2.65299e-22	tripartite motif containing 25
TTC21B	-1.29921	6.05586	2.75387e-24	2.80215e-22	tetratricopeptide repeat domain 21B
PNP	2.03208	5.2477	2.90672e-24	2.94471e-22	purine nucleoside phosphorylase
HMOX1	2.10693	5.00851	3.40756e-24	3.43702e-22	heme oxygenase (decycling) 1
PGM2	1.36604	6.74741	3.64376e-24	3.65928e-22	phosphoglucomutase 2
NCCRP1	2.27168	7.96946	4.10289e-24	4.10254e-22	non-specific cytotoxic cell receptor protein 1 homolog (zebrafish)
TNIP3	6.84449	4.02019	4.18279e-24	4.1644e-22	TNFAIP3 interacting protein 3
DIO2	1.91252	6.51731	4.99265e-24	4.94936e-22	deiodinase, iodothyronine, type II
XAF1	2.54371	7.01175	5.10174e-24	5.0359e-22	XIAP associated factor 1
PPARGC1A	-2.04964	6.63621	6.40174e-24	6.29223e-22	peroxisome proliferator-activated receptor gamma, coactivator 1 alpha
MAPK13	1.22966	6.26011	9.95933e-24	9.74748e-22	mitogen-activated protein kinase 13
ADAR	0.877789	8.5803	1.27853e-23	1.24605e-21	adenosine deaminase, RNA-specific
IFIT1	3.08949	5.95223	1.45061e-23	1.40782e-21	interferon-induced protein with tetratricopeptide repeats 1
ARG1	3.2578	8.17788	1.51261e-23	1.46185e-21	arginase 1
SMOX	2.53328	3.58896	2.01828e-23	1.94243e-21	spermine oxidase
ZNF254	-1.65958	6.20211	2.17524e-23	2.08481e-21	zinc finger protein 254
ITSN2	0.81453	7.86187	2.20657e-23	2.10609e-21	intersectin 2
GPX2	1.73701	4.6999	2.34648e-23	2.23041e-21	glutathione peroxidase 2 (gastrointestinal)
SFRP2	1.89808	6.51659	2.47467e-23	2.34262e-21	secreted frizzled-related protein 2
CARD6	2.16839	4.72085	2.55089e-23	2.40491e-21	caspase recruitment domain family, member 6
SPRR2E	4.20048	8.6173	2.69168e-23	2.52734e-21	small proline-rich protein 2E
FNBP1L	-1.21926	6.85745	3.02056e-23	2.82465e-21	formin binding protein 1-like
GCNT4	1.78071	5.45709	3.15963e-23	2.94278e-21	glucosaminyl (N-acetyl) transferase 4, core 2
EHF	1.54684	9.459	3.21691e-23	2.9841e-21	ets homologous factor
ITGB8	-1.04258	7.71721	3.28567e-23	3.03569e-21	integrin, beta 8
NLRX1	1.51878	4.93234	3.697e-23	3.40213e-21	NLR family member X1
AMMECR1	1.44355	5.79532	3.86179e-23	3.53967e-21	Alport syndrome, mental retardation, midface hypoplasia and elliptocytosis chromosomal region gene 1
DCUN1D3	1.63293	4.1947	4.12653e-23	3.76737e-21	DCN1, defective in cullin neddylation 1, domain containing 3
FGD4	-0.89659	6.57691	4.81319e-23	4.37697e-21	FYVE, RhoGEF and PH domain containing 4
DSG2	-1.69285	6.61466	4.84758e-23	4.39096e-21	desmoglein 2
NFKBIZ	1.04957	7.60972	5.31355e-23	4.79423e-21	nuclear factor of kappa light polypeptide gene enhancer in B-cells inhibitor, zeta
EPGN	5.15694	2.75376	5.95339e-23	5.35064e-21	epithelial mitogen
SLC5A1	2.36369	6.53821	6.47151e-23	5.79376e-21	solute carrier family 5 (sodium/glucose cotransporter), member 1
PGLYRP3	1.53632	5.1212	6.93111e-23	6.18127e-21	peptidoglycan recognition protein 3
HRH2	3.66433	3.15819	7.32808e-23	6.51015e-21	histamine receptor H2
ADAMTSL3	-2.0566	4.86496	7.89479e-23	6.98674e-21	ADAMTS-like 3
WDR52	-1.17871	6.71354	8.3047e-23	7.32145e-21	WD repeat domain 52
AFAP1L2	1.4453	5.07932	8.98807e-23	7.89378e-21	actin filament associated protein 1-like 2
UPP1	3.34619	3.20582	1.51581e-22	1.32622e-20	uridine phosphorylase 1
PSME1	1.14892	7.00468	1.6358e-22	1.4258e-20	proteasome (prosome, macropain) activator subunit 1 (PA28 alpha)
ANKRD33B	-2.18801	5.10949	1.95325e-22	1.6961e-20	ankyrin repeat domain 33B
CDR1	-2.86161	7.7732	2.6721e-22	2.31161e-20	cerebellar degeneration-related protein 1, 34kDa
UGT1A7	2.30234	5.26721	3.32776e-22	2.86808e-20	UDP glucuronosyltransferase 1 family, polypeptide A8
LIFR	-1.53368	7.76086	3.3482e-22	2.87497e-20	leukemia inhibitory factor receptor alpha
AURKA	1.91842	3.70521	3.82808e-22	3.27485e-20	aurora kinase A
MYLK	-1.74729	8.195	3.97696e-22	3.38966e-20	myosin light chain kinase
LYPD3	1.43663	8.40477	4.67914e-22	3.97348e-20	LY6/PLAUR domain containing 3
MAP3K9	1.50747	4.73896	5.13067e-22	4.34096e-20	mitogen-activated protein kinase kinase kinase 9
SAMSN1	2.71737	3.25647	5.71103e-22	4.81435e-20	SAM domain, SH3 domain and nuclear localization signals 1
ERBB4	-2.91636	3.58056	5.85805e-22	4.92033e-20	v-erb-b2 avian erythroblastic leukemia viral oncogene homolog 4
KIF20A	2.07843	4.53292	6.98076e-22	5.84208e-20	kinesin family member 20A
HAS3	1.66469	5.76486	7.16855e-22	5.97759e-20	hyaluronan synthase 3
GPR1	2.01491	4.04132	7.60198e-22	6.3162e-20	G protein-coupled receptor 1
SLC6A14	3.04556	5.49944	8.52647e-22	7.05894e-20	solute carrier family 6 (amino acid transporter), member 14
KIAA1244	-2.07582	5.46777	8.57359e-22	7.0726e-20	KIAA1244
LRRC8B	1.34109	6.94049	8.69203e-22	7.14478e-20	leucine rich repeat containing 8 family, member B
RAI14	-1.20329	6.61937	1.03788e-21	8.50101e-20	retinoic acid induced 14
EDIL3	-1.70592	4.12424	1.0942e-21	8.93071e-20	EGF-like repeats and discoidin I-like domains 3
UGT1A1	2.14146	5.25556	1.14857e-21	9.34143e-20	UDP glucuronosyltransferase 1 family, polypeptide A1
LMNB1	1.5034	4.93062	1.50017e-21	1.21582e-19	lamin B1
ELOVL7	1.88948	6.245	1.51376e-21	1.22254e-19	ELOVL fatty acid elongase 7
TMEM165	1.05071	5.5788	1.74167e-21	1.40171e-19	transmembrane protein 165
MACROD2	-2.11215	3.88983	1.79192e-21	1.43715e-19	MACRO domain containing 2
RNF180	-1.33569	5.43438	1.87e-21	1.49458e-19	ring finger protein 180
FZD7	-1.61901	4.21126	1.96838e-21	1.56778e-19	frizzled family receptor 7
TMC5	2.58577	4.40755	3.22971e-21	2.56357e-19	transmembrane channel-like 5
TOP2A	1.48021	7.334	3.58169e-21	2.83321e-19	topoisomerase (DNA) II alpha 170kDa
DOCK2	1.85617	4.37998	3.73369e-21	2.94337e-19	dedicator of cytokinesis 2
SOX7	1.26125	5.96264	3.84368e-21	3.01977e-19	SRY (sex determining region Y)-box 7
UGT1A4	2.10315	5.25887	4.07829e-21	3.19323e-19	UDP glucuronosyltransferase 1 family, polypeptide A4
BCKDHB	-1.35887	5.52593	4.11755e-21	3.21308e-19	branched chain keto acid dehydrogenase E1, beta polypeptide
SCO2	2.70063	3.33121	4.30911e-21	3.35124e-19	SCO2 cytochrome c oxidase assembly protein
PTTG1	1.77004	4.49452	4.3365e-21	3.36122e-19	pituitary tumor-transforming 1
GPD1L	-1.25248	5.85496	5.99783e-21	4.63338e-19	glycerol-3-phosphate dehydrogenase 1-like
TMPRSS13	1.61264	4.19577	6.03806e-21	4.64891e-19	transmembrane protease, serine 13
BHLHE41	-1.79201	4.79221	6.2593e-21	4.80323e-19	basic helix-loop-helix family, member e41
MATN2	-1.06695	6.88321	6.61398e-21	5.0586e-19	matrilin 2
BAG3	0.910763	6.73419	6.7157e-21	5.11945e-19	BCL2-associated athanogene 3
UGT1A3	2.11349	5.26366	6.87292e-21	5.22206e-19	UDP glucuronosyltransferase 1 family, polypeptide A3
DUSP14	1.41574	5.10154	7.5776e-21	5.7386e-19	dual specificity phosphatase 14
UGT1A5	2.02034	5.35179	9.57323e-21	7.22623e-19	UDP glucuronosyltransferase 1 family, polypeptide A5
SNX22	1.15027	7.03263	9.69969e-21	7.29783e-19	sorting nexin 22
SOX9	-1.39198	6.36995	9.87158e-21	7.40304e-19	SRY (sex determining region Y)-box 9
CCBP2	3.26583	4.55864	1.09431e-20	8.18003e-19	atypical chemokine receptor 2
TPX2	1.74198	5.83558	1.11166e-20	8.28291e-19	TPX2, microtubule-associated
EFNB2	-1.3826	6.5574	1.16219e-20	8.63158e-19	ephrin-B2
CTSL1	1.88946	5.19595	1.22084e-20	9.03816e-19	cathepsin L
UGT1A10	2.18464	5.18299	1.7639e-20	1.30168e-18	UDP glucuronosyltransferase 1 family, polypeptide A8
CRIM1	-0.871351	7.71746	1.81928e-20	1.33827e-18	cysteine rich transmembrane BMP regulator 1 (chordin-like)
CLCA2	1.27987	9.05454	1.94982e-20	1.42975e-18	chloride channel accessory 2
UGT1A8	2.18149	5.18028	2.12145e-20	1.55068e-18	UDP glucuronosyltransferase 1 family, polypeptide A8
COTL1	1.91038	4.00473	2.15675e-20	1.5715e-18	coactosin-like 1 (Dictyostelium)
RAN	1.17865	6.6914	2.16457e-20	1.57224e-18	RAN, member RAS oncogene family
UGT1A9	2.17893	5.18687	2.82186e-20	2.04324e-18	UDP glucuronosyltransferase 1 family, polypeptide A8
DUOXA1	1.16216	5.25426	3.53295e-20	2.55013e-18	dual oxidase maturation factor 1
RASGRP1	1.48531	6.24965	3.55906e-20	2.56097e-18	RAS guanyl releasing protein 1 (calcium and DAG-regulated)
PIK3R1	-0.951838	8.31483	3.6023e-20	2.58404e-18	phosphoinositide-3-kinase, regulatory subunit 1 (alpha)
WNT5A	1.85106	5.26167	3.80192e-20	2.71878e-18	wingless-type MMTV integration site family, member 5A
MAP6	-2.35462	3.33735	4.31761e-20	3.07803e-18	microtubule-associated protein 6
C1S	1.64437	7.56141	4.34783e-20	3.09004e-18	complement component 1, s subcomponent
DUOX1	0.909295	7.76129	4.48919e-20	3.18071e-18	dual oxidase 1
RGMB	-1.21426	6.94382	5.16607e-20	3.64911e-18	RGM domain family, member B
ZNFX1	0.968699	6.81112	5.42039e-20	3.81708e-18	zinc finger, NFX1-type containing 1
SLC8A1	-1.35186	6.12602	6.01492e-20	4.22288e-18	solute carrier family 8 (sodium/calcium exchanger), member 1
ZNF577	-1.41605	4.7509	6.35685e-20	4.44941e-18	zinc finger protein 577
SLC7A5	1.73591	5.45012	6.59745e-20	4.60386e-18	solute carrier family 7 (amino acid transporter light chain, L system), member 5
ADAMDEC1	4.7142	2.95162	7.17803e-20	4.99392e-18	ADAM-like, decysin 1
TXNDC5	1.11114	6.26698	8.25782e-20	5.7279e-18	thioredoxin domain containing 5 (endoplasmic reticulum)
LTF	4.42251	5.6923	8.56813e-20	5.92535e-18	lactotransferrin
KIF2C	2.45584	2.95946	9.8895e-20	6.81874e-18	kinesin family member 2C
CTSA	1.10024	6.70121	9.96048e-20	6.84724e-18	cathepsin A
ZNF135	-2.53759	3.8976	1.01524e-19	6.95844e-18	zinc finger protein 135
FERMT1	1.54539	7.81075	1.19172e-19	8.14388e-18	fermitin family member 1
LASS6	-1.08693	7.36737	1.26639e-19	8.62861e-18	ceramide synthase 6
JUP	1.19673	9.04034	1.34236e-19	9.11935e-18	junction plakoglobin
IL1F6	6.30513	2.20394	1.54221e-19	1.04463e-17	interleukin 36, alpha
SOX6	-1.29129	5.96703	1.55552e-19	1.05057e-17	SRY (sex determining region Y)-box 6
DDX58	1.41238	6.77533	1.56747e-19	1.05555e-17	DEAD (Asp-Glu-Ala-Asp) box polypeptide 58
C9orf5	-0.672933	7.35415	1.64443e-19	1.10416e-17	transmembrane protein 245
SNTB1	-1.42076	4.96313	1.79133e-19	1.19931e-17	syntrophin, beta 1 (dystrophin-associated protein A1, 59kDa, basic component 1)
CENPF	1.43095	7.02556	1.98373e-19	1.32047e-17	centromere protein F, 350/400kDa
IFI44L	3.08163	6.53748	1.97948e-19	1.32047e-17	interferon-induced protein 44-like
ZNF721	-1.01728	6.01127	1.98967e-19	1.32062e-17	zinc finger protein 721
STAT2	1.03988	6.95777	2.15233e-19	1.42449e-17	signal transducer and activator of transcription 2, 113kDa
SCD5	-1.41516	4.48867	2.2817e-19	1.50579e-17	stearoyl-CoA desaturase 5
VCP	0.908424	7.42297	2.41157e-19	1.58696e-17	valosin containing protein
SPRR1B	4.03001	9.09645	2.46199e-19	1.61554e-17	small proline-rich protein 1B
BCAR3	-2.08413	4.05018	2.5199e-19	1.64886e-17	breast cancer anti-estrogen resistance 3
PPL	0.939553	8.46841	2.79981e-19	1.82684e-17	periplakin
SP110	1.13991	5.6717	2.8607e-19	1.86131e-17	SP110 nuclear body protein
ATP6V0D1	1.06155	6.40465	2.87753e-19	1.867e-17	ATPase, H+ transporting, lysosomal 38kDa, V0 subunit d1
DST	-0.994303	12.1271	2.93749e-19	1.90057e-17	dystonin
ALOX5AP	2.0139	3.44987	3.05034e-19	1.96807e-17	arachidonate 5-lipoxygenase-activating protein
MFHAS1	1.44649	4.6779	3.11613e-19	2.00491e-17	malignant fibrous histiocytoma amplified sequence 1
ALDH2	1.15132	8.32983	3.28338e-19	2.1045e-17	aldehyde dehydrogenase 2 family (mitochondrial)
USP54	-0.85801	6.52067	3.28914e-19	2.1045e-17	ubiquitin specific peptidase 54
BCL2	-1.21494	5.65128	3.3902e-19	2.16317e-17	B-cell CLL/lymphoma 2
LTB4R	1.15531	8.01805	3.45725e-19	2.19987e-17	leukotriene B4 receptor
SH3BGRL3	1.31903	7.38118	4.46702e-19	2.83459e-17	SH3 domain binding glutamic acid-rich protein like 3
PIM1	1.38098	6.06482	4.52728e-19	2.86496e-17	pim-1 oncogene
XPC	-0.851982	7.01725	4.5759e-19	2.88782e-17	xeroderma pigmentosum, complementation group C
ZNF83	-1.5056	4.9356	5.1432e-19	3.23699e-17	zinc finger protein 83
SMAP2	1.09848	6.21145	5.67757e-19	3.5636e-17	small ArfGAP2
SPRR2D	5.50324	8.05904	6.04613e-19	3.78465e-17	small proline-rich protein 2D
CMTM4	-1.12323	6.18572	6.6777e-19	4.16869e-17	CKLF-like MARVEL transmembrane domain containing 4
SHC1	1.10382	6.71746	6.98171e-19	4.34673e-17	SHC (Src homology 2 domain containing) transforming protein 1
APOL2	1.5892	5.88474	7.93515e-19	4.91615e-17	apolipoprotein L, 2
TNFRSF21	1.82988	5.61633	7.93889e-19	4.91615e-17	tumor necrosis factor receptor superfamily, member 21
GARS	1.1909	7.11732	7.98036e-19	4.92862e-17	glycyl-tRNA synthetase
KIAA1467	-1.57263	5.8285	8.3853e-19	5.1649e-17	KIAA1467
CLDN1	-1.21766	9.48797	8.61347e-19	5.29133e-17	claudin 1
S100A2	2.11292	8.00439	9.68334e-19	5.93278e-17	S100 calcium binding protein A2
CXCL1	5.71854	3.00006	1.01895e-18	6.2264e-17	chemokine (C-X-C motif) ligand 1 (melanoma growth stimulating activity, alpha)
MPEG1	1.38243	6.31638	1.1449e-18	6.97753e-17	macrophage expressed 1
CD3E	2.69442	3.46876	1.16297e-18	7.069e-17	CD3e molecule, epsilon (CD3-TCR complex)
ZNF138	-1.56866	5.48927	1.3727e-18	8.32192e-17	zinc finger protein 138
AMICA1	1.91288	4.19354	1.49104e-18	9.01575e-17	adhesion molecule, interacts with CXADR antigen 1
TRPV3	1.75059	4.34282	1.54778e-18	9.33438e-17	transient receptor potential cation channel, subfamily V, member 3
SENP7	-0.875917	6.59409	1.68402e-18	1.01295e-16	SUMO1/sentrin specific peptidase 7
SLAMF7	2.64452	3.57417	1.70906e-18	1.02535e-16	SLAM family member 7
BIRC5	1.85886	3.70694	1.81163e-18	1.08407e-16	baculoviral IAP repeat containing 5
HLA-DPB1	1.29018	6.70294	1.84796e-18	1.10295e-16	major histocompatibility complex, class II, DP beta 1
SASH3	3.10241	2.77305	1.94234e-18	1.15629e-16	SAM and SH3 domain containing 3
DYNLL1	0.999287	7.64481	2.08508e-18	1.23807e-16	dynein, light chain, LC8-type 1
LOC643650	-1.79524	5.68849	2.09897e-18	1.24313e-16
GBA	1.45137	5.46815	2.41255e-18	1.42519e-16	glucosidase, beta, acid
KRTDAP	2.01896	8.86234	2.51911e-18	1.48435e-16	keratinocyte differentiation-associated protein
NOD2	2.01128	4.76852	2.74912e-18	1.61575e-16	nucleotide-binding oligomerization domain containing 2
JUNB	1.57288	4.30158	2.87277e-18	1.68414e-16	jun B proto-oncogene
TRANK1	1.44261	5.42114	3.131e-18	1.83088e-16	tetratricopeptide repeat and ankyrin repeat containing 1
LFNG	-1.47724	4.54497	3.53931e-18	2.06442e-16	LFNG O-fucosylpeptide 3-beta-N-acetylglucosaminyltransferase
GBP5	2.40624	3.78371	3.58262e-18	2.08442e-16	guanylate binding protein 5
LRRN1	-1.75023	4.09992	4.16076e-18	2.4147e-16	leucine rich repeat neuronal 1
ZFP28	-1.58924	5.01975	4.24762e-18	2.45894e-16	ZFP28 zinc finger protein
ZNF704	-0.947008	6.84775	4.42724e-18	2.55651e-16	zinc finger protein 704
FBXO45	1.67426	5.9341	4.63448e-18	2.66951e-16	F-box protein 45
FOXRED2	1.04998	5.42932	4.6501e-18	2.67184e-16	FAD-dependent oxidoreductase domain containing 2
PSME2	1.28746	4.46064	5.02062e-18	2.87758e-16	proteasome (prosome, macropain) activator subunit 2 (PA28 beta)
LRRC59	1.45857	5.46226	5.27006e-18	3.01307e-16	leucine rich repeat containing 59
C16orf70	1.02425	6.26418	5.69145e-18	3.24595e-16	chromosome 16 open reading frame 70
KIAA0802	2.27624	4.14149	5.98825e-18	3.40681e-16	SOGA family member 2
S100A11	1.381	8.79613	6.23874e-18	3.5406e-16	S100 calcium binding protein A11
LOC285629	3.69958	2.78259	6.6456e-18	3.76226e-16	uncharacterized LOC285629
CCL27	-2.06813	5.7241	6.96316e-18	3.9324e-16	chemokine (C-C motif) ligand 27
NEDD4L	-1.53128	5.49229	7.26573e-18	4.09326e-16	neural precursor cell expressed, developmentally down-regulated 4-like, E3 ubiquitin protein ligase
ARSF	3.11161	4.20085	7.51343e-18	4.22251e-16	arylsulfatase F
LMO7	1.03217	7.83782	8.1587e-18	4.57402e-16	LIM domain 7
CCR5	2.1879	3.44131	8.40339e-18	4.69979e-16	chemokine (C-C motif) receptor 5 (gene/pseudogene)
IRF9	1.40517	5.87033	8.85875e-18	4.9425e-16	interferon regulatory factor 9
TMEM47	-1.50878	5.34444	9.14072e-18	5.08752e-16	transmembrane protein 47
ZNF43	-1.98458	5.16672	9.37663e-18	5.20629e-16	zinc finger protein 43
GNA15	1.64104	4.52389	9.57236e-18	5.30221e-16	guanine nucleotide binding protein (G protein), alpha 15 (Gq class)
PCSK9	3.63681	2.53909	1.02464e-17	5.66198e-16	proprotein convertase subtilisin/kexin type 9
TNFSF10	1.03852	6.95512	1.09937e-17	6.06042e-16	tumor necrosis factor (ligand) superfamily, member 10
IKZF1	1.68646	4.63911	1.11046e-17	6.10702e-16	IKAROS family zinc finger 1 (Ikaros)
RHOBTB3	-1.17291	6.27704	1.13023e-17	6.20094e-16	Rho-related BTB domain containing 3
NFKB1	1.04474	6.95515	1.36921e-17	7.49429e-16	nuclear factor of kappa light polypeptide gene enhancer in B-cells 1
PAR5	-1.57616	5.63389	1.3939e-17	7.61143e-16
SOD2	1.4098	7.0779	1.4024e-17	7.63976e-16	superoxide dismutase 2, mitochondrial
SLURP1	2.53534	4.1409	1.84772e-17	1.0042e-15	secreted LY6/PLAUR domain containing 1
IL7R	2.50272	3.87996	1.92904e-17	1.04594e-15	interleukin 7 receptor
NT5C3	1.47222	4.63611	2.10709e-17	1.13981e-15	5'-nucleotidase, cytosolic IIIA
CEP68	-0.844822	6.40596	2.1446e-17	1.156e-15	centrosomal protein 68kDa
MPZL3	1.49462	4.85817	2.14704e-17	1.156e-15	myelin protein zero-like 3
PYGL	1.23093	6.05768	2.1674e-17	1.16425e-15	phosphorylase, glycogen, liver
GRN	1.1312	6.28589	2.35926e-17	1.26437e-15	granulin
SLPI	1.91304	5.88351	2.42097e-17	1.29444e-15	secretory leukocyte peptidase inhibitor
SIGLEC1	2.8841	3.50879	2.48342e-17	1.32476e-15	sialic acid binding Ig-like lectin 1, sialoadhesin
FPR3	1.88571	3.94637	2.58027e-17	1.37325e-15	formyl peptide receptor 3
RGNEF	-1.11185	6.33119	2.59933e-17	1.38021e-15
SAMHD1	1.30204	6.36327	2.68276e-17	1.42125e-15	SAM domain and HD domain 1
TMEM49	1.05009	6.89027	2.73394e-17	1.44505e-15	vacuole membrane protein 1
LCP1	1.05861	7.62327	2.82734e-17	1.491e-15	lymphocyte cytosolic protein 1 (L-plastin)
ANKRD12	-0.660752	8.50806	2.92039e-17	1.53656e-15	ankyrin repeat domain 12
AASS	1.29373	6.36905	3.01732e-17	1.58396e-15	aminoadipate-semialdehyde synthase
ASPM	1.41202	6.4555	3.45636e-17	1.81032e-15	asp (abnormal spindle) homolog, microcephaly associated (Drosophila)
CMAH	-1.33925	5.49446	3.52054e-17	1.83976e-15	cytidine monophospho-N-acetylneuraminic acid hydroxylase, pseudogene
RAB25	1.24685	7.66786	3.78646e-17	1.97426e-15	RAB25, member RAS oncogene family
PDK3	-1.84161	8.56466	3.96903e-17	2.06479e-15	pyruvate dehydrogenase kinase, isozyme 3
KLF3	0.628599	9.06491	4.00076e-17	2.07662e-15	Kruppel-like factor 3 (basic)
PTPRE	1.13541	5.94455	4.15664e-17	2.15269e-15	protein tyrosine phosphatase, receptor type, E
EPR1	2.10081	3.2329	4.23972e-17	2.1908e-15
CCL18	4.8223	4.2437	4.25883e-17	2.19577e-15	chemokine (C-C motif) ligand 18 (pulmonary and activation-regulated)
GGCT	1.68052	6.21316	4.29833e-17	2.2112e-15	gamma-glutamylcyclotransferase
RHOG	1.12502	4.98141	4.56481e-17	2.34307e-15	ras homolog family member G
PCGF5	-0.853068	7.02465	5.06669e-17	2.59491e-15	polycomb group ring finger 5
CSNK1A1	0.897548	8.3343	5.24735e-17	2.68149e-15	casein kinase 1, alpha 1
ECM1	1.24694	5.5247	5.5244e-17	2.81683e-15	extracellular matrix protein 1
CYBB	1.89847	5.11896	5.58258e-17	2.83739e-15	cytochrome b-245, beta polypeptide
MS4A6A	1.95889	4.20917	5.58929e-17	2.83739e-15	membrane-spanning 4-domains, subfamily A, member 6A
PKP3	1.3379	5.20672	5.61123e-17	2.84228e-15	plakophilin 3
KLK11	1.12065	6.01428	6.14784e-17	3.10728e-15	kallikrein-related peptidase 11
ITM2A	-1.48874	4.84852	6.26719e-17	3.16069e-15	integral membrane protein 2A
TFDP2	-0.811498	6.50857	6.64396e-17	3.3434e-15	transcription factor Dp-2 (E2F dimerization partner 2)
ATP6V1B2	0.883423	7.7521	6.71664e-17	3.37263e-15	ATPase, H+ transporting, lysosomal 56/58kDa, V1 subunit B2
KLK7	1.96381	8.22264	6.76778e-17	3.38417e-15	kallikrein-related peptidase 7
PTGER3	1.65759	6.66237	6.76893e-17	3.38417e-15	prostaglandin E receptor 3 (subtype EP3)
IL12RB2	1.69342	3.74266	6.86694e-17	3.42576e-15	interleukin 12 receptor, beta 2
IRAK2	2.32081	3.05109	7.07412e-17	3.52151e-15	interleukin-1 receptor-associated kinase 2
WDR35	-0.927938	5.8222	7.39495e-17	3.6733e-15	WD repeat domain 35
DNASE1L3	3.39724	3.13067	7.68658e-17	3.80997e-15	deoxyribonuclease I-like 3
ARHGAP32	0.662179	8.88716	7.86288e-17	3.88901e-15	Rho GTPase activating protein 32
CAMK2N1	-2.13739	4.67604	8.27596e-17	4.08457e-15	calcium/calmodulin-dependent protein kinase II inhibitor 1
FOSL1	4.00408	2.75346	8.32219e-17	4.09863e-15	FOS-like antigen 1
GPR12	-2.48009	4.63764	8.39791e-17	4.12712e-15	G protein-coupled receptor 12
IDO1	3.07413	2.51213	8.50645e-17	4.17159e-15	indoleamine 2,3-dioxygenase 1
SERPINB1	1.66396	5.06429	9.1936e-17	4.49902e-15	serpin peptidase inhibitor, clade B (ovalbumin), member 1
COL21A1	-1.35677	4.84386	9.47572e-17	4.62728e-15	collagen, type XXI, alpha 1
SLC16A1	1.43311	5.59488	9.78603e-17	4.76873e-15	solute carrier family 16 (monocarboxylate transporter), member 1
SPRR1A	3.64532	6.90943	9.86779e-17	4.79845e-15	small proline-rich protein 1A
CMPK2	2.77375	3.6098	1.02158e-16	4.95724e-15	cytidine monophosphate (UMP-CMP) kinase 2, mitochondrial
BOC	-1.08045	6.08854	1.02559e-16	4.96625e-15	BOC cell adhesion associated, oncogene regulated
SERPINA1	2.47163	2.99937	1.05453e-16	5.09571e-15	serpin peptidase inhibitor, clade A (alpha-1 antiproteinase, antitrypsin), member 1
CLDN16	-2.4518	2.87432	1.06248e-16	5.12343e-15	claudin 16
PDCD4	-1.23202	8.91723	1.08886e-16	5.23969e-15	programmed cell death 4 (neoplastic transformation inhibitor)
PLA2G3	2.13576	4.03049	1.19961e-16	5.76064e-15	phospholipase A2, group III
SEMA4B	1.08035	6.52548	1.22619e-16	5.87604e-15	sema domain, immunoglobulin domain (Ig), transmembrane domain (TM) and short cytoplasmic domain, (semaphorin) 4B
PPP1R3B	-0.84474	6.27813	1.29599e-16	6.19765e-15	protein phosphatase 1, regulatory subunit 3B
TLE3	1.05175	6.25131	1.42007e-16	6.77702e-15	transducin-like enhancer of split 3 (E(sp1) homolog, Drosophila)
CACNA1G	-0.781988	9.48399	1.42357e-16	6.77969e-15	calcium channel, voltage-dependent, T type, alpha 1G subunit
AHSA2	-0.839927	6.536	1.63228e-16	7.75771e-15	AHA1, activator of heat shock 90kDa protein ATPase homolog 2 (yeast)
OPHN1	-1.03869	5.45087	1.69447e-16	8.03675e-15	oligophrenin 1
PSMD2	1.09814	5.97849	1.84837e-16	8.74869e-15	proteasome (prosome, macropain) 26S subunit, non-ATPase, 2
EEF2K	-0.979992	8.03024	2.03108e-16	9.59384e-15	eukaryotic elongation factor-2 kinase
PELI2	-1.14582	5.30706	2.06518e-16	9.73502e-15	pellino E3 ubiquitin protein ligase family member 2
CCDC146	-1.41228	5.83092	2.14561e-16	1.00526e-14	coiled-coil domain containing 146
IFITM3	1.55003	5.31047	2.14211e-16	1.00526e-14	interferon induced transmembrane protein 3
ZCCHC11	-0.736794	7.14839	2.1407e-16	1.00526e-14	zinc finger, CCHC domain containing 11
MELK	1.70568	4.23929	2.22749e-16	1.04151e-14	maternal embryonic leucine zipper kinase
AOAH	2.47794	2.98935	2.29936e-16	1.07294e-14	acyloxyacyl hydrolase (neutrophil)
OBFC2A	1.42821	5.54999	2.31896e-16	1.0799e-14	nucleic acid binding protein 1
ZFP14	-1.55757	4.02814	2.38894e-16	1.11026e-14	ZFP14 zinc finger protein
LAPTM5	1.29997	5.46127	2.43318e-16	1.12854e-14	lysosomal protein transmembrane 5
DSC2	1.80214	8.13663	2.48807e-16	1.15169e-14	desmocollin 2
