# Supplementary material for: Transcriptional landscape of psoriasis identifies the involvement of IL36 and IL36RN
Source: BMC Genomics. 2015 Apr 19;16(1):322. doi: 10.1186/s12864-015-1508-2 (PMC4405864; doi:10.1186/s12864-015-1508-2)
Supplement: Additional file 2: Table S2. — The list of 500 most significant differentially expressed genes based on comparison of LP to the NLP skin. LogFC is fold changes differences in log2 scale and it describes how many times gene expression differs between groups. Positive values indicate up-regulation in psoriasis. LogCPM (log2 counts-per-million) is average gene expression signal in all samples. FDR is genome-wide corrected P-value. [file 12864_2015_1508_MOESM2_ESM.xlsx]

## Sheet: Sheet1
Table 2S. Comparison of lesional skin to non-lesional skin of the psoriasis patients.
symbol	logFC	logCPM	LR	PValue	FDR	Entrez Gene Name
S100A8	4.5631	12.2725	679.276	9.60136e-150	2.21772e-145	S100 calcium binding protein A8
EHF	1.63934	9.70174	302.342	1.01735e-67	1.17494e-63	ets homologous factor
DST	-0.7297	11.8949	282.746	1.89365e-63	1.45799e-59	dystonin
ZC3H12A	2.78806	5.25054	265.839	9.1586e-60	5.28863e-56	zinc finger CCCH-type containing 12A
CTSC	1.74476	6.91345	237.478	1.39532e-53	6.44582e-50	cathepsin C
RRM2	1.65173	5.84359	231.459	2.86561e-52	1.10317e-48	ribonucleotide reductase M2
FAM43A	1.6932	5.20353	226.59	3.30344e-51	1.09004e-47	family with sequence similarity 43, member A
CDHR1	-1.78835	9.4706	221.359	4.5703e-50	1.31956e-46	cadherin-related family member 1
KLK10	2.16132	8.05308	217.437	3.27687e-49	8.40992e-46	kallikrein-related peptidase 10
SQLE	1.43985	6.76018	216.072	6.50558e-49	1.50266e-45	squalene epoxidase
CMAH	-2.06284	5.48165	212.266	4.39974e-48	9.23866e-45	cytidine monophospho-N-acetylneuraminic acid hydroxylase, pseudogene
RAB3B	-2.59131	4.94618	211.021	8.22387e-48	1.58296e-44	RAB3B, member RAS oncogene family
SOX7	1.49784	6.13736	210.823	9.08314e-48	1.61386e-44	SRY (sex determining region Y)-box 7
PDZK1IP1	2.12631	6.31348	209.405	1.85175e-47	3.05513e-44	PDZK1 interacting protein 1
MPZL2	1.99141	8.05752	208.954	2.32309e-47	3.57725e-44	myelin protein zero-like 2
FAM110C	1.83003	5.91199	208.232	3.33944e-47	4.53732e-44	family with sequence similarity 110, member C
PCP4L1	2.29286	5.3548	208.273	3.27124e-47	4.53732e-44	Purkinje cell protein 4 like 1
RAB31	1.42309	6.42835	202.375	6.33174e-46	8.12503e-43	RAB31, member RAS oncogene family
GJB2	3.35331	10.4592	202.001	7.63964e-46	9.09206e-43	gap junction protein, beta 2, 26kDa
PLA2G4E	1.73322	7.98181	201.942	7.87259e-46	9.09206e-43	phospholipase A2, group IVE
IL1F5	2.15117	8.38444	201.472	9.97014e-46	1.09662e-42	interleukin 36 receptor antagonist
PLBD1	1.93286	6.24927	198.82	3.77779e-45	3.96634e-42	phospholipase B domain containing 1
S100A12	3.8279	4.89034	195.496	2.00806e-44	1.93259e-41	S100 calcium binding protein A12
SAMD9	1.91175	6.64644	195.523	1.98113e-44	1.93259e-41	sterile alpha motif domain containing 9
CRABP2	2.0787	6.00253	193.663	5.04525e-44	4.66141e-41	cellular retinoic acid binding protein 2
RASGRP1	1.15096	6.49078	188.814	5.7708e-43	5.12669e-40	RAS guanyl releasing protein 1 (calcium and DAG-regulated)
KPNA2	1.74803	5.54628	188.646	6.27894e-43	5.37152e-40	karyopherin alpha 2 (RAG cohort 1, importin alpha 1)
WNT5A	2.10418	5.51435	184.143	6.03795e-42	4.98088e-39	wingless-type MMTV integration site family, member 5A
TPBG	1.53422	6.00855	182.44	1.4214e-41	1.13212e-38	trophoblast glycoprotein
KLK9	3.19344	4.44476	181.857	1.90499e-41	1.46672e-38	kallikrein-related peptidase 9
PNP	1.61581	5.54288	178.714	9.25266e-41	6.89412e-38	purine nucleoside phosphorylase
GPX2	1.6676	4.93401	177.521	1.68501e-40	1.21626e-37	glutathione peroxidase 2 (gastrointestinal)
SLC5A1	1.87568	6.89151	176.703	2.54322e-40	1.7801e-37	solute carrier family 5 (sodium/glucose cotransporter), member 1
AHNAK	-0.456137	12.4816	176.084	3.47064e-40	2.33052e-37	AHNAK nucleoprotein
KYNU	2.75633	5.16654	176.05	3.53139e-40	2.33052e-37	kynureninase
GGH	1.64164	6.14279	174.945	6.15554e-40	3.94946e-37	gamma-glutamyl hydrolase (conjugase, folylpolygammaglutamyl hydrolase)
CLEC7A	2.26954	4.68552	173.676	1.16498e-39	7.27264e-37	C-type lectin domain family 7, member A
LYZ	1.77191	6.91966	172.694	1.90882e-39	1.16026e-36	lysozyme
GBP1	1.46006	5.63117	170.117	6.97659e-39	4.13193e-36	guanylate binding protein 1, interferon-inducible
MREG	1.30791	5.58045	169.11	1.1578e-38	6.68572e-36	melanoregulin
DNAJB6	1.17251	5.97106	168.746	1.38998e-38	7.83066e-36	DnaJ (Hsp40) homolog, subfamily B, member 6
CD24	2.32262	7.98514	167.756	2.28662e-38	1.25753e-35	CD24 molecule
PGLYRP4	1.76926	5.58541	167.018	3.31496e-38	1.78067e-35	peptidoglycan recognition protein 4
SLC26A9	2.77069	5.91286	166.864	3.58248e-38	1.88064e-35	solute carrier family 26 (anion exchanger), member 9
WDR72	-1.95944	5.07636	166.383	4.56217e-38	2.34171e-35	WD repeat domain 72
TNNI2	-2.68894	3.64407	165.064	8.85742e-38	4.44758e-35	troponin I type 2 (skeletal, fast)
PLA2G4D	3.31978	6.57305	161.498	5.3244e-37	2.61666e-34	phospholipase A2, group IVD (cytosolic)
ZNF273	-1.61766	6.11899	159.767	1.27245e-36	6.12312e-34	zinc finger protein 273
LYN	1.62779	5.2192	159.336	1.58011e-36	7.44846e-34	v-yes-1 Yamaguchi sarcoma viral related oncogene homolog
IL1F9	3.39163	7.13597	158.56	2.33541e-36	1.07887e-33	interleukin 36, gamma
IL4R	1.34818	5.44026	158.473	2.43933e-36	1.10478e-33	interleukin 4 receptor
PAPL	3.05843	5.02395	158.073	2.98385e-36	1.3254e-33	iron/zinc purple acid phosphatase-like protein
SERPINB13	2.30554	8.39319	156.153	7.83752e-36	3.41568e-33	serpin peptidase inhibitor, clade B (ovalbumin), member 13
C10orf99	3.38956	5.94714	154.12	2.18068e-35	9.32765e-33	chromosome 10 open reading frame 99
MYD88	1.11177	6.31288	153.68	2.72077e-35	1.14262e-32	myeloid differentiation primary response 88
TGM1	2.3676	6.95262	153.12	3.60595e-35	1.48733e-32	transglutaminase 1
HK2	1.85678	6.62317	152.226	5.65574e-35	2.29186e-32	hexokinase 2
ALOX12B	1.8559	7.72799	151.773	7.1041e-35	2.82915e-32	arachidonate 12-lipoxygenase, 12R type
SDR9C7	1.89432	5.36362	150.973	1.06215e-34	4.15824e-32	short chain dehydrogenase/reductase family 9C, member 7
AKR1B10	3.43522	4.85146	150.183	1.58147e-34	6.08813e-32	aldo-keto reductase family 1, member B10 (aldose reductase)
PGD	1.18092	6.13509	150.105	1.64436e-34	6.22648e-32	phosphogluconate dehydrogenase
C14orf132	-1.56632	5.58513	149.865	1.8557e-34	6.80873e-32	chromosome 14 open reading frame 132
PPARGC1A	-1.32595	6.10888	149.863	1.85709e-34	6.80873e-32	peroxisome proliferator-activated receptor gamma, coactivator 1 alpha
DMD	-1.17514	6.98946	149.749	1.96732e-34	7.10017e-32	dystrophin
CSTA	1.91333	9.32584	149.074	2.76222e-34	9.81564e-32	cystatin A (stefin A)
HIGD1A	1.14795	6.49552	148.175	4.34307e-34	1.51994e-31	HIG1 hypoxia inducible domain family, member 1A
VNN3	3.60506	3.23842	147.917	4.94706e-34	1.70548e-31	vanin 3
AHNAK2	-0.978475	10.3219	147.759	5.35694e-34	1.81963e-31	AHNAK nucleoprotein 2
OAS1	2.019	6.46706	147.302	6.74008e-34	2.25626e-31	2'-5'-oligoadenylate synthetase 1, 40/46kDa
TMEM40	1.3112	5.89542	147.005	7.82813e-34	2.58306e-31	transmembrane protein 40
ID4	-1.39383	5.20109	146.71	9.08165e-34	2.95448e-31	inhibitor of DNA binding 4, dominant negative helix-loop-helix protein
LDLR	1.30774	6.44057	146.668	9.27388e-34	2.97511e-31	low density lipoprotein receptor
TGM3	2.05027	8.00341	146.375	1.07513e-33	3.40184e-31	transglutaminase 3
C14orf147	1.32257	6.87473	145.017	2.12961e-33	6.55862e-31	serine palmitoyltransferase, small subunit A
CLCA2	1.32825	9.25661	145.042	2.10321e-33	6.55862e-31	chloride channel accessory 2
TMEM45B	1.75319	5.39187	144.222	3.17767e-33	9.6576e-31	transmembrane protein 45B
TMPRSS11D	4.14805	6.4472	143.974	3.59911e-33	1.07964e-30	transmembrane protease, serine 11D
RNPC3	-0.882029	6.70045	143.268	5.13644e-33	1.52105e-30	RNA-binding region (RNP1, RRM) containing 3
GJB6	2.22647	7.942	142.546	7.38871e-33	2.16031e-30	gap junction protein, beta 6, 30kDa
IFI16	1.23159	8.27051	142.289	8.40844e-33	2.42773e-30	interferon, gamma-inducible protein 16
FAM83A	2.2651	4.38472	142.033	9.56255e-33	2.72686e-30	family with sequence similarity 83, member A
CXCL1	3.4831	3.38088	141.881	1.03233e-32	2.90789e-30	chemokine (C-X-C motif) ligand 1 (melanoma growth stimulating activity, alpha)
KLK13	3.1237	7.22306	141.78	1.0863e-32	3.02307e-30	kallikrein-related peptidase 13
CNFN	2.77183	8.04652	141.737	1.11014e-32	3.05263e-30	cornifelin
CGNL1	-1.18139	5.94782	141.669	1.14895e-32	3.12217e-30	cingulin-like 1
MFHAS1	1.43833	4.87653	138.808	4.85088e-32	1.30286e-29	malignant fibrous histiocytoma amplified sequence 1
RHCG	2.94622	5.38213	138.711	5.09517e-32	1.35274e-29	Rh family, C glycoprotein
A2ML1	1.72559	9.36423	138.681	5.17262e-32	1.35769e-29	alpha-2-macroglobulin-like 1
KIF21A	-0.949811	6.67898	138.649	5.25662e-32	1.36424e-29	kinesin family member 21A
ZNF577	-1.48692	4.57465	137.616	8.84415e-32	2.2698e-29	zinc finger protein 577
FZD5	1.46037	4.76083	137.204	1.08805e-31	2.76174e-29	frizzled family receptor 5
KRT6A	3.47408	11.4022	136.812	1.32572e-31	3.32841e-29	keratin 6A
ADAMTSL3	-1.9808	4.58067	136.533	1.52532e-31	3.78836e-29	ADAMTS-like 3
LCE3D	3.76984	6.42698	136.2	1.80387e-31	4.43253e-29	late cornified envelope 3D
MAPK6	1.10109	6.72252	135.225	2.94785e-31	7.16731e-29	mitogen-activated protein kinase 6
SPRR2E	2.60059	9.1227	134.649	3.93949e-31	9.47857e-29	small proline-rich protein 2E
GM2A	1.309	8.85815	134.543	4.15624e-31	9.897e-29	GM2 ganglioside activator
TCN1	3.82311	6.45587	134.203	4.93323e-31	1.16273e-28	transcobalamin I (vitamin B12 binding protein, R binder family)
C15orf42	1.61249	4.52538	133.131	8.46561e-31	1.97514e-28	TOPBP1-interacting checkpoint and replication regulator
KLK6	3.41138	6.70181	132.866	9.67054e-31	2.2337e-28	kallikrein-related peptidase 6
PPARD	1.20486	6.7362	132.827	9.86603e-31	2.25629e-28	peroxisome proliferator-activated receptor delta
CCBP2	2.21095	4.9485	130.591	3.04292e-30	6.89071e-28	atypical chemokine receptor 2
HPSE	2.51781	4.55269	130.113	3.87082e-30	8.66951e-28	heparanase
LUZP2	2.92471	3.05491	130.096	3.90349e-30	8.66951e-28	leucine zipper protein 2
BLNK	1.31878	5.26618	129.515	5.2312e-30	1.15077e-27	B-cell linker
LCE3E	3.87815	4.9278	129.49	5.29713e-30	1.15427e-27	late cornified envelope 3E
XPC	-0.883118	6.88617	129.306	5.81412e-30	1.25509e-27	xeroderma pigmentosum, complementation group C
ARG1	2.47891	8.62474	129.221	6.06601e-30	1.29734e-27	arginase 1
MXD1	1.37891	7.42966	127.804	1.23874e-29	2.625e-27	MAX dimerization protein 1
DSG3	1.27268	9.92306	127.747	1.27507e-29	2.67742e-27	desmoglein 3
ABCC1	0.970736	6.31307	127.64	1.34599e-29	2.78662e-27	ATP-binding cassette, sub-family C (CFTR/MRP), member 1
OAS3	1.7449	7.68155	127.632	1.35121e-29	2.78662e-27	2'-5'-oligoadenylate synthetase 3, 100kDa
CD274	1.90723	5.0528	127.584	1.38392e-29	2.82884e-27	CD274 molecule
TGFBR3	-0.978433	6.9341	127.167	1.70745e-29	3.45953e-27	transforming growth factor, beta receptor III
SQRDL	1.02813	6.29494	127.017	1.84206e-29	3.69983e-27	sulfide quinone reductase-like (yeast)
MPHOSPH6	1.35362	6.74498	126.887	1.96704e-29	3.91679e-27	M-phase phosphoprotein 6
SLC6A14	2.8279	5.89235	126.165	2.82964e-29	5.5389e-27	solute carrier family 6 (amino acid transporter), member 14
TMPRSS4	2.49046	4.55279	126.178	2.81066e-29	5.5389e-27	transmembrane protease, serine 4
IFI30	1.37826	4.88916	125.253	4.47958e-29	8.69491e-27	interferon, gamma-inducible protein 30
SPTLC2	1.26022	7.91817	125.035	5.00169e-29	9.62741e-27	serine palmitoyltransferase, long chain base subunit 2
SGK1	1.45231	7.27528	124.961	5.19134e-29	9.90987e-27	serum/glucocorticoid regulated kinase 1
CENPE	1.24925	5.8742	124.615	6.18061e-29	1.17016e-26	centromere protein E, 312kDa
PLEKHG5	-1.40306	5.22591	124.04	8.25425e-29	1.55005e-26	pleckstrin homology domain containing, family G (with RhoGef domain) member 5
CKAP4	1.3951	7.1274	123.961	8.59303e-29	1.60066e-26	cytoskeleton-associated protein 4
PGM2	1.17059	6.96908	123.674	9.92967e-29	1.83484e-26	phosphoglucomutase 2
CYCS	1.27677	6.95183	123.621	1.01974e-28	1.86936e-26	cytochrome c, somatic
LONRF1	-1.15477	6.74032	123.434	1.12077e-28	2.03839e-26	LON peptidase N-terminal domain and ring finger 1
LAMB4	-1.86193	8.01906	123.285	1.20763e-28	2.16231e-26	laminin, beta 4
S100A7	4.29681	11.3821	123.288	1.20626e-28	2.16231e-26	S100 calcium binding protein A7
PRLR	-1.692	5.70729	122.529	1.7681e-28	3.14151e-26	prolactin receptor
MAMDC2	-1.61756	5.05419	122.214	2.07232e-28	3.65392e-26	MAM domain containing 2
IVL	1.98296	6.72186	121.703	2.68144e-28	4.69211e-26	involucrin
CASC5	1.16494	5.39587	121.567	2.87209e-28	4.98794e-26	cancer susceptibility candidate 5
HYAL4	2.53921	3.19256	120.284	5.48239e-28	9.45016e-26	hyaluronoglucosaminidase 4
PRICKLE2	0.99494	6.12766	120.095	6.02957e-28	1.03164e-25	prickle homolog 2 (Drosophila)
GCNT4	1.63075	5.71567	119.749	7.18023e-28	1.21948e-25	glucosaminyl (N-acetyl) transferase 4, core 2
PRSS27	3.43707	3.23102	119.444	8.37452e-28	1.41193e-25	protease, serine 27
OBFC2A	1.2358	5.76726	119.11	9.90608e-28	1.65805e-25	nucleic acid binding protein 1
ZC3H6	-1.00192	6.90964	118.929	1.08522e-27	1.80334e-25	zinc finger CCCH-type containing 6
FAM134B	-1.2482	5.04511	118.715	1.20904e-27	1.99474e-25	family with sequence similarity 134, member B
OTUB2	1.4456	5.39627	118.57	1.30069e-27	2.13073e-25	OTU domain, ubiquitin aldehyde binding 2
KIF23	1.30059	5.40556	118.208	1.56164e-27	2.5402e-25	kinesin family member 23
ARNTL2	1.517	6.4641	117.743	1.97404e-27	3.18856e-25	aryl hydrocarbon receptor nuclear translocator-like 2
SPRR2F	2.75278	6.6392	117.296	2.47254e-27	3.96602e-25	small proline-rich protein 2F
NPHP3	-0.945904	6.44212	116.865	3.07221e-27	4.89392e-25	nephronophthisis 3 (adolescent)
LIPG	2.25603	4.13817	116.533	3.63276e-27	5.74723e-25	lipase, endothelial
OASL	3.63282	3.97471	116.289	4.10821e-27	6.45519e-25	2'-5'-oligoadenylate synthetase-like
IL1RN	1.08511	6.90654	116.124	4.4646e-27	6.96779e-25	interleukin 1 receptor antagonist
PPIF	1.4015	6.54744	115.918	4.95451e-27	7.68048e-25	peptidylprolyl isomerase F
PHF17	-0.950551	5.88368	115.753	5.3838e-27	8.29033e-25	PHD finger protein 17
CACNB4	1.46805	5.7225	115.353	6.58621e-27	1.00747e-24	calcium channel, voltage-dependent, beta 4 subunit
FRMD4A	-0.847541	6.67462	115.293	6.79005e-27	1.03182e-24	FERM domain containing 4A
SERPINA1	2.38436	3.2441	114.992	7.90257e-27	1.19303e-24	serpin peptidase inhibitor, clade A (alpha-1 antiproteinase, antitrypsin), member 1
TCEA3	-0.936188	5.69915	114.711	9.10446e-27	1.36555e-24	transcription elongation factor A (SII), 3
FAM189A2	-1.72586	4.14008	114.541	9.91906e-27	1.47813e-24	family with sequence similarity 189, member A2
KCNJ15	1.89947	4.70112	113.288	1.86571e-26	2.76244e-24	potassium inwardly-rectifying channel, subfamily J, member 15
HERC6	2.41461	6.94117	113.048	2.1059e-26	3.09822e-24	HECT and RLD domain containing E3 ubiquitin protein ligase family member 6
GDA	2.82739	6.47637	112.901	2.26859e-26	3.31645e-24	guanine deaminase
SPRR1A	3.11963	7.36649	112.642	2.58475e-26	3.75488e-24	small proline-rich protein 1A
KRT6B	2.54186	8.41424	112.539	2.72195e-26	3.92947e-24	keratin 6B
TGIF2-C20ORF24	1.23298	5.42683	112.403	2.91552e-26	4.18278e-24
MKI67	1.27427	8.11211	112.231	3.18085e-26	4.53526e-24	antigen identified by monoclonal antibody Ki-67
APOD	-1.22589	8.92369	111.563	4.45472e-26	6.31259e-24	apolipoprotein D
HMOX1	1.58856	5.30949	111.049	5.77121e-26	8.12825e-24	heme oxygenase (decycling) 1
AQP3	0.952999	10.1813	110.896	6.23422e-26	8.72716e-24	aquaporin 3 (Gill blood group)
TOP2A	1.11902	7.58438	110.592	7.26969e-26	1.01154e-23	topoisomerase (DNA) II alpha 170kDa
SYNE1	-1.31166	9.17886	110.486	7.66924e-26	1.06074e-23	spectrin repeat containing, nuclear envelope 1
TUBB6	1.17765	6.98624	110.171	8.98734e-26	1.23565e-23	tubulin, beta 6 class V
C20orf24	1.22718	5.45681	110.106	9.28694e-26	1.26929e-23	chromosome 20 open reading frame 24
COBL	-1.13386	5.96327	109.766	1.10296e-25	1.4986e-23	cordon-bleu WH2 repeat protein
AHSA2	-0.778607	6.3834	109.339	1.36788e-25	1.84768e-23	AHA1, activator of heat shock 90kDa protein ATPase homolog 2 (yeast)
HEPHL1	3.1851	7.5406	109.186	1.47762e-25	1.9843e-23	hephaestin-like 1
HAL	2.09736	7.38056	108.868	1.73459e-25	2.31593e-23	histidine ammonia-lyase
KRT77	-2.52866	7.49197	108.765	1.82675e-25	2.42496e-23	keratin 77
NLRX1	1.48731	5.14413	108.529	2.05797e-25	2.71629e-23	NLR family member X1
FGD4	-0.784918	6.40298	108.404	2.19233e-25	2.87719e-23	FYVE, RhoGEF and PH domain containing 4
LRRC55	3.00764	3.00294	108.376	2.22317e-25	2.90118e-23	leucine rich repeat containing 55
PRSS3	1.74214	4.35468	108.264	2.35206e-25	3.05213e-23	protease, serine, 3
SLITRK6	-1.65357	5.28833	108.249	2.37083e-25	3.0593e-23	SLIT and NTRK-like family, member 6
PRDM1	1.44784	7.86079	108.135	2.51056e-25	3.22161e-23	PR domain containing 1, with ZNF domain
LOC643650	-1.76135	5.42795	107.803	2.96811e-25	3.7877e-23
DTX3L	0.996486	6.94646	107.45	3.54743e-25	4.50212e-23	deltex 3-like (Drosophila)
OAS2	2.31179	7.66617	107.264	3.89567e-25	4.90702e-23	2'-5'-oligoadenylate synthetase 2, 69/71kDa
OR2T11	-3.46352	2.48427	107.258	3.90896e-25	4.90702e-23	olfactory receptor, family 2, subfamily T, member 11
ABCG4	3.26377	2.72609	106.831	4.84851e-25	6.02102e-23	ATP-binding cassette, sub-family G (WHITE), member 4
QSOX1	0.94293	5.71374	106.837	4.83286e-25	6.02102e-23	quiescin Q6 sulfhydryl oxidase 1
LAMP3	1.40381	5.10114	106.239	6.53465e-25	8.07152e-23	lysosomal-associated membrane protein 3
SOX5	-1.83689	5.34064	106.041	7.22083e-25	8.87163e-23	SRY (sex determining region Y)-box 5
TUBA1C	1.30762	7.14868	105.691	8.61832e-25	1.05326e-22	tubulin, alpha 1c
GSTM3	-1.20266	5.96778	105.631	8.88256e-25	1.07984e-22	glutathione S-transferase mu 3 (brain)
CDH3	1.28675	6.31696	105.293	1.05363e-24	1.27418e-22	cadherin 3, type 1, P-cadherin (placental)
IL1F6	3.44082	2.49925	105.156	1.12908e-24	1.3583e-22	interleukin 36, alpha
TSHZ2	-0.995962	6.08476	105.12	1.14943e-24	1.37563e-22	teashirt zinc finger homeobox 2
CCL27	-2.61757	5.58657	104.374	1.67503e-24	1.99433e-22	chemokine (C-C motif) ligand 27
ARSF	2.46901	4.56162	104.313	1.7278e-24	2.0466e-22	arylsulfatase F
UGT1A1	1.36261	5.573	104.205	1.8242e-24	2.14977e-22	UDP glucuronosyltransferase 1 family, polypeptide A1
S100A7A	4.24225	10.8689	104.177	1.85058e-24	2.16978e-22	S100 calcium binding protein A7A
IL19	3.67753	2.44553	103.978	2.04541e-24	2.38611e-22	interleukin 19
NR3C2	-1.22115	5.20707	103.929	2.09654e-24	2.43346e-22	nuclear receptor subfamily 3, group C, member 2
STAT1	1.63192	8.27255	103.906	2.1214e-24	2.45e-22	signal transducer and activator of transcription 1, 91kDa
ATP10B	1.88373	7.48226	103.694	2.36127e-24	2.71347e-22	ATPase, class V, type 10B
TMEM49	1.17713	7.04077	103.652	2.41186e-24	2.75788e-22	vacuole membrane protein 1
ASPM	1.10284	6.6878	103.514	2.58496e-24	2.94125e-22	asp (abnormal spindle) homolog, microcephaly associated (Drosophila)
BOC	-1.08151	5.92025	103.47	2.64356e-24	2.99318e-22	BOC cell adhesion associated, oncogene regulated
EPHX3	1.48069	6.64813	103.347	2.81251e-24	3.16895e-22	epoxide hydrolase 3
CHI3L2	3.00757	5.36021	103.231	2.98254e-24	3.3442e-22	chitinase 3-like 2
PTAFR	1.48959	5.17839	103.171	3.07509e-24	3.43133e-22	platelet-activating factor receptor
CAB39L	-1.2309	5.1096	102.862	3.59314e-24	3.97102e-22	calcium binding protein 39-like
UGCG	1.25039	5.11772	102.865	3.58709e-24	3.97102e-22	UDP-glucose ceramide glucosyltransferase
SPRR1B	3.66647	9.58894	102.592	4.11825e-24	4.52968e-22	small proline-rich protein 1B
GSTM2	-1.47578	5.51851	102.574	4.15546e-24	4.54895e-22	glutathione S-transferase mu 2 (muscle)
SERPINB4	4.3616	8.50086	102.552	4.20284e-24	4.57911e-22	serpin peptidase inhibitor, clade B (ovalbumin), member 4
PSMA5	1.08347	6.69193	102.242	4.91438e-24	5.32922e-22	proteasome (prosome, macropain) subunit, alpha type, 5
BBS2	-0.90933	5.74677	102.215	4.97994e-24	5.37508e-22	Bardet-Biedl syndrome 2
MX1	2.5602	7.39338	102.139	5.17561e-24	5.55131e-22	myxovirus (influenza virus) resistance 1, interferon-inducible protein p78 (mouse)
SLC25A5	1.0594	6.54554	102.133	5.19128e-24	5.55131e-22	solute carrier family 25 (mitochondrial carrier; adenine nucleotide translocator), member 5
ARHGEF26	-1.00558	6.23441	101.901	5.8361e-24	6.21209e-22	Rho guanine nucleotide exchange factor (GEF) 26
APOL6	1.22008	6.8802	100.654	1.09527e-23	1.16049e-21	apolipoprotein L, 6
CASP7	1.09314	5.4403	100.383	1.25583e-23	1.32452e-21	caspase 7, apoptosis-related cysteine peptidase
NAMPT	1.25675	6.57431	100.319	1.29707e-23	1.36181e-21	nicotinamide phosphoribosyltransferase
BTC	-3.15267	2.54649	100.284	1.32022e-23	1.37984e-21	betacellulin
METTL9	0.845925	6.94773	100.25	1.3431e-23	1.39743e-21	methyltransferase like 9
UGT1A5	1.27331	5.65902	100.171	1.39816e-23	1.44819e-21	UDP glucuronosyltransferase 1 family, polypeptide A5
PHYHIP	-2.22812	3.81187	100.113	1.43952e-23	1.48438e-21	phytanoyl-CoA 2-hydroxylase interacting protein
RAN	1.06578	6.88021	100.083	1.46163e-23	1.50048e-21	RAN, member RAS oncogene family
EZH1	-0.810758	6.47052	99.9859	1.53488e-23	1.5687e-21	enhancer of zeste homolog 1 (Drosophila)
TMEM45A	1.35819	8.25238	99.8126	1.6752e-23	1.70457e-21	transmembrane protein 45A
FAM162A	0.967986	5.44122	99.7887	1.69557e-23	1.71773e-21	family with sequence similarity 162, member A
RAB27A	0.965181	5.60737	99.5337	1.92851e-23	1.94518e-21	RAB27A, member RAS oncogene family
UPP1	2.74979	3.5243	99.3861	2.07778e-23	2.08663e-21	uridine phosphorylase 1
LOC100131564	-1.16619	5.24992	99.0057	2.51779e-23	2.51757e-21	uncharacterized LOC100131564
IFIH1	1.51296	6.99657	98.9265	2.62055e-23	2.60903e-21	interferon induced with helicase C domain 1
AMMECR1	1.05897	6.03083	98.8562	2.71524e-23	2.6917e-21	Alport syndrome, mental retardation, midface hypoplasia and elliptocytosis chromosomal region gene 1
SUSD4	1.74006	4.47878	98.6052	3.08204e-23	3.04226e-21	sushi domain containing 4
WDR52	-1.06586	6.49682	98.5698	3.13774e-23	3.08406e-21	WD repeat domain 52
PTPRE	1.03962	6.11856	98.2958	3.6032e-23	3.52656e-21	protein tyrosine phosphatase, receptor type, E
APOL1	1.97643	5.37685	98.2292	3.72656e-23	3.62802e-21	apolipoprotein L, 1
CLDN1	-1.05128	9.25068	98.223	3.73828e-23	3.62802e-21	claudin 1
TRIM14	0.997501	6.42139	98.0157	4.15084e-23	4.01155e-21	tripartite motif containing 14
ALS2CR4	-0.879356	6.66954	97.7858	4.6618e-23	4.4866e-21	transmembrane protein 237
PLEK	1.80711	4.35086	97.7022	4.86271e-23	4.66054e-21	pleckstrin
DIO2	1.97019	6.79988	97.5867	5.15485e-23	4.92011e-21	deiodinase, iodothyronine, type II
LGMN	0.827001	6.52675	97.5093	5.36032e-23	5.09517e-21	legumain
TTC9	1.09967	5.59896	97.2777	6.02552e-23	5.704e-21	tetratricopeptide repeat domain 9
RGNEF	-1.05906	6.14377	97.1493	6.42922e-23	6.06131e-21
F3	-1.3005	5.03646	96.9316	7.17658e-23	6.7384e-21	coagulation factor III (thromboplastin, tissue factor)
ADRB2	-1.71716	5.06159	96.848	7.48585e-23	6.97918e-21	adrenoceptor beta 2, surface
TMEM86A	1.45706	6.08856	96.846	7.49344e-23	6.97918e-21	transmembrane protein 86A
SYNE2	-0.737247	10.7629	96.8161	7.60738e-23	7.05684e-21	spectrin repeat containing, nuclear envelope 2
KRT16	3.3434	8.05669	96.6059	8.45967e-23	7.81606e-21	keratin 16
EEF2K	-1.18535	7.91977	96.0741	1.10665e-22	1.01838e-20	eukaryotic elongation factor-2 kinase
DSC2	1.94719	8.4039	95.8115	1.26358e-22	1.15818e-20	desmocollin 2
ABCA12	1.29385	9.9323	95.7968	1.27303e-22	1.16224e-20	ATP-binding cassette, sub-family A (ABC1), member 12
GDPD3	1.8156	4.27477	95.6887	1.34448e-22	1.22263e-20	glycerophosphodiester phosphodiesterase domain containing 3
TPX2	1.39022	6.10545	95.6197	1.39216e-22	1.26103e-20	TPX2, microtubule-associated
WIF1	-3.31948	4.76318	95.302	1.63446e-22	1.47471e-20	WNT inhibitory factor 1
SOD2	1.47465	7.29236	95.1119	1.79919e-22	1.61703e-20	superoxide dismutase 2, mitochondrial
NUSAP1	1.05743	5.72294	95.0636	1.84363e-22	1.65055e-20	nucleolar and spindle associated protein 1
ADCY2	-1.62464	4.55276	94.6527	2.269e-22	2.02353e-20	adenylate cyclase 2 (brain)
ATP6V1G1	0.906208	5.92975	94.6294	2.29582e-22	2.03957e-20	ATPase, H+ transporting, lysosomal 13kDa, V1 subunit G1
FLVCR2	1.12789	5.10215	94.4057	2.57047e-22	2.27482e-20	feline leukemia virus subgroup C cellular receptor family, member 2
STEAP4	1.32554	8.03299	93.6604	3.74585e-22	3.30235e-20	STEAP family member 4
LASS3	1.03313	7.5993	93.6518	3.7622e-22	3.30416e-20	ceramide synthase 3
UGT1A10	1.42662	5.50206	93.6223	3.81869e-22	3.34107e-20	UDP glucuronosyltransferase 1 family, polypeptide A8
IFI27	2.70624	8.06594	93.3755	4.32571e-22	3.77038e-20	interferon, alpha-inducible protein 27
COL4A5	-0.917128	5.56542	93.3437	4.39583e-22	3.8171e-20	collagen, type IV, alpha 5
IDO1	2.56914	2.75933	93.1395	4.87356e-22	4.21609e-20	indoleamine 2,3-dioxygenase 1
SLC8A1	-1.05406	5.84214	93.033	5.14297e-22	4.43255e-20	solute carrier family 8 (sodium/calcium exchanger), member 1
UGT1A7	1.49248	5.60007	92.9819	5.27751e-22	4.5316e-20	UDP glucuronosyltransferase 1 family, polypeptide A8
CFB	1.85236	4.9402	92.7319	5.9881e-22	5.12271e-20	complement factor B
PPARGC1B	0.874301	6.20054	92.6284	6.30964e-22	5.37786e-20	peroxisome proliferator-activated receptor gamma, coactivator 1 beta
PYGL	0.882435	6.26499	92.5133	6.68734e-22	5.67883e-20	phosphorylase, glycogen, liver
SPRR2D	3.8135	8.59716	92.1784	7.92061e-22	6.70148e-20	small proline-rich protein 2D
EPN3	1.55214	4.46087	92.1142	8.18166e-22	6.89117e-20	epsin 3
KIAA1244	-1.24719	4.91256	92.1087	8.20448e-22	6.89117e-20	KIAA1244
CCNB1	1.4217	4.70621	92.0066	8.63863e-22	7.22953e-20	cyclin B1
UGT1A8	1.42714	5.49893	91.9199	9.02555e-22	7.52607e-20	UDP glucuronosyltransferase 1 family, polypeptide A8
ARHGEF10	-0.949718	5.85136	91.5037	1.11386e-21	9.25466e-20	Rho guanine nucleotide exchange factor (GEF) 10
CTSB	1.0827	7.55961	91.4932	1.11975e-21	9.27025e-20	cathepsin B
LRG1	2.27974	3.05792	91.4134	1.16586e-21	9.6175e-20	leucine-rich alpha-2-glycoprotein 1
CNTNAP3	-1.98349	5.5677	91.3987	1.17451e-21	9.65442e-20	contactin associated protein-like 3
CNN2	0.883621	5.59226	91.3382	1.21101e-21	9.88405e-20	calponin 2
IRF8	1.58078	4.21907	91.3449	1.20693e-21	9.88405e-20	interferon regulatory factor 8
OVOL1	1.32303	5.65299	91.2227	1.28376e-21	1.04409e-19	ovo-like 1(Drosophila)
MELK	1.53224	4.46375	91.2024	1.29704e-21	1.05119e-19	maternal embryonic leucine zipper kinase
TRIM22	1.58481	7.06015	90.9427	1.47894e-21	1.19442e-19	tripartite motif containing 22
RAI14	-1.09054	6.39892	90.5193	1.83178e-21	1.47423e-19	retinoic acid induced 14
SORBS1	-1.02879	7.01315	90.4035	1.94224e-21	1.55232e-19	sorbin and SH3 domain containing 1
TRANK1	1.04771	5.64874	90.4094	1.93645e-21	1.55232e-19	tetratricopeptide repeat and ankyrin repeat containing 1
UGT1A9	1.42238	5.50551	90.3477	1.99776e-21	1.59118e-19	UDP glucuronosyltransferase 1 family, polypeptide A8
DDX60L	1.16817	6.42604	90.2737	2.07387e-21	1.64613e-19	DEAD (Asp-Glu-Ala-Asp) box polypeptide 60-like
TYMP	2.14921	3.29586	90.1909	2.16257e-21	1.71065e-19	thymidine phosphorylase
LRIT2	-1.95079	4.30766	90.0077	2.3723e-21	1.87015e-19	leucine-rich repeat, immunoglobulin-like and transmembrane domains 2
FURIN	1.1054	5.8157	89.8592	2.55725e-21	2.00909e-19	furin (paired basic amino acid cleaving enzyme)
EREG	1.81688	6.02576	89.3471	3.31274e-21	2.59382e-19	epiregulin
SMPD3	1.60049	5.69845	89.3284	3.34417e-21	2.60958e-19	sphingomyelin phosphodiesterase 3, neutral membrane (neutral sphingomyelinase II)
CMPK2	2.50376	3.91294	89.3062	3.38193e-21	2.63016e-19	cytidine monophosphate (UMP-CMP) kinase 2, mitochondrial
UGT1A3	1.37654	5.57739	89.2605	3.46098e-21	2.6826e-19	UDP glucuronosyltransferase 1 family, polypeptide A3
RIPK4	0.757225	6.78243	88.4942	5.09829e-21	3.93847e-19	receptor-interacting serine-threonine kinase 4
TXNDC5	1.03866	6.44036	88.4222	5.28738e-21	4.07093e-19	thioredoxin domain containing 5 (endoplasmic reticulum)
GPR12	-1.93433	4.1635	88.2243	5.84367e-21	4.48429e-19	G protein-coupled receptor 12
SERPINB3	4.28711	8.24843	88.184	5.96409e-21	4.56154e-19	serpin peptidase inhibitor, clade B (ovalbumin), member 3
SPRR2C	3.51232	4.48183	88.1594	6.0388e-21	4.60344e-19	small proline-rich protein 2C (pseudogene)
EIF4E3	-0.665158	6.46702	88.0902	6.25376e-21	4.75162e-19	eukaryotic translation initiation factor 4E family member 3
ATP12A	3.3367	6.4018	87.872	6.98294e-21	5.27793e-19	ATPase, H+/K+ transporting, nongastric, alpha polypeptide
IL13RA1	0.831985	6.90076	87.8694	6.99215e-21	5.27793e-19	interleukin 13 receptor, alpha 1
CENPF	1.14966	7.26399	87.8069	7.21679e-21	5.42975e-19	centromere protein F, 350/400kDa
FGFBP1	1.75092	6.82295	87.7927	7.26856e-21	5.45095e-19	fibroblast growth factor binding protein 1
KLRF2	-2.70319	2.66132	87.5543	8.1998e-21	6.12942e-19	killer cell lectin-like receptor subfamily F, member 2
NLRP1	-0.936868	6.46769	87.4348	8.71033e-21	6.49004e-19	NLR family, pyrin domain containing 1
PI3	4.34399	10.2269	87.4065	8.83607e-21	6.54153e-19	peptidase inhibitor 3, skin-derived
VNN1	2.89905	3.88324	87.4094	8.82298e-21	6.54153e-19	vanin 1
NCALD	-1.19496	5.46464	86.685	1.27261e-20	9.3913e-19	neurocalcin delta
PIK3C2G	-1.22055	6.26738	86.5779	1.3434e-20	9.88209e-19	phosphatidylinositol-4-phosphate 3-kinase, catalytic subunit type 2 gamma
CASP4	0.852977	6.09027	86.3381	1.51655e-20	1.11204e-18	caspase 4, apoptosis-related cysteine peptidase
VSIG10L	1.36964	6.76914	86.2349	1.5978e-20	1.16791e-18	V-set and immunoglobulin domain containing 10 like
LY6D	1.24776	7.56016	86.2003	1.62604e-20	1.18481e-18	lymphocyte antigen 6 complex, locus D
CMYA5	-1.2495	6.63881	85.7548	2.03687e-20	1.47948e-18	cardiomyopathy associated 5
EPHB2	2.39461	3.7103	85.6645	2.13204e-20	1.54376e-18	EPH receptor B2
S100A11	0.93993	9.03972	85.6266	2.1733e-20	1.56383e-18	S100 calcium binding protein A11
UGT3A2	-2.57911	2.66246	85.6288	2.17086e-20	1.56383e-18	UDP glycosyltransferase 3 family, polypeptide A2
SCIN	-2.14178	3.30085	85.5812	2.22383e-20	1.59522e-18	scinderin
HIF3A	-1.80916	3.99383	85.5065	2.30936e-20	1.65144e-18	hypoxia inducible factor 3, alpha subunit
PDK4	-1.48511	4.90266	85.4209	2.41164e-20	1.71926e-18	pyruvate dehydrogenase kinase, isozyme 4
TIMP3	-0.99482	9.06134	85.0798	2.86566e-20	2.03665e-18	TIMP metallopeptidase inhibitor 3
KCNK10	2.60977	2.9092	84.9172	3.11126e-20	2.20442e-18	potassium channel, subfamily K, member 10
SLC39A6	1.16741	7.95258	84.9101	3.12249e-20	2.20561e-18	solute carrier family 39 (zinc transporter), member 6
KRTDAP	1.33081	9.20067	84.7368	3.40845e-20	2.40025e-18	keratinocyte differentiation-associated protein
IFITM3	1.04533	5.55905	84.5388	3.76755e-20	2.64507e-18	interferon induced transmembrane protein 3
HRH2	2.55281	3.49002	84.2943	4.26351e-20	2.98314e-18	histamine receptor H2
S100A2	1.98043	8.32678	84.289	4.27491e-20	2.98314e-18	S100 calcium binding protein A2
TTC39A	1.3564	5.29558	84.2444	4.37239e-20	3.04197e-18	tetratricopeptide repeat domain 39A
APOL2	1.16055	6.13839	84.0871	4.73438e-20	3.2741e-18	apolipoprotein L, 2
KRT6C	3.82786	8.72166	84.0894	4.72889e-20	3.2741e-18	keratin 6C
MMP28	-1.6917	4.4814	84.0276	4.87906e-20	3.36407e-18	matrix metallopeptidase 28
NETO2	2.18277	3.61001	83.9838	4.98851e-20	3.4293e-18	neuropilin (NRP) and tolloid (TLL)-like 2
TNIP3	3.69039	4.47715	83.6971	5.76704e-20	3.95273e-18	TNFAIP3 interacting protein 3
SLC23A2	1.53624	7.44611	83.672	5.84073e-20	3.9914e-18	solute carrier family 23 (ascorbic acid transporter), member 2
CTSD	1.04557	6.45003	83.5384	6.24891e-20	4.25774e-18	cathepsin D
UCHL3	1.04699	5.06769	83.5268	6.28574e-20	4.27024e-18	ubiquitin carboxyl-terminal esterase L3 (ubiquitin thiolesterase)
NCCRP1	1.70577	8.32717	83.2585	7.19957e-20	4.86676e-18	non-specific cytotoxic cell receptor protein 1 homolog (zebrafish)
USP54	-0.794367	6.36493	83.2567	7.20596e-20	4.86676e-18	ubiquitin specific peptidase 54
MAGI1	-0.736042	6.56232	83.0158	8.13986e-20	5.48147e-18	membrane associated guanylate kinase, WW and PDZ domain containing 1
AKR1B15	3.40957	2.27166	82.9521	8.40656e-20	5.64461e-18	aldo-keto reductase family 1, member B15
LRP8	1.59188	4.21723	82.9375	8.46887e-20	5.66997e-18	low density lipoprotein receptor-related protein 8, apolipoprotein e receptor
CCND1	-0.979912	9.58784	82.9147	8.56726e-20	5.71927e-18	cyclin D1
CALML3	1.75642	6.97853	82.8947	8.65444e-20	5.76081e-18	calmodulin-like 3
P4HB	0.953061	7.10259	82.79	9.12493e-20	6.03918e-18	prolyl 4-hydroxylase, beta polypeptide
SPRR2B	3.88722	7.6718	82.7942	9.10575e-20	6.03918e-18	small proline-rich protein 2B
FBXO45	1.4667	6.19224	82.7402	9.35768e-20	6.17553e-18	F-box protein 45
DDX60	1.196	6.54894	82.6236	9.92673e-20	6.53241e-18	DEAD (Asp-Glu-Ala-Asp) box polypeptide 60
SHB	1.15231	4.78819	82.4963	1.05869e-19	6.94707e-18	Src homology 2 domain containing adaptor protein B
MICALL1	0.937932	6.54119	82.3337	1.14947e-19	7.52138e-18	MICAL-like 1
CCNB2	1.29718	4.36289	82.1502	1.26128e-19	8.20648e-18	cyclin B2
FPR3	1.41084	4.19398	82.1531	1.25941e-19	8.20648e-18	formyl peptide receptor 3
CRY2	-1.02845	5.62527	82.0879	1.30165e-19	8.44538e-18	cryptochrome 2 (photolyase-like)
RSAD2	1.93169	5.49696	82.0726	1.31179e-19	8.48731e-18	radical S-adenosyl methionine domain containing 2
CSTB	1.39914	8.01333	81.9154	1.42042e-19	9.16446e-18	cystatin B (stefin B)
CXCL9	2.24005	5.06695	81.9053	1.42769e-19	9.18575e-18	chemokine (C-X-C motif) ligand 9
GJB4	-2.19779	3.33784	81.7871	1.51565e-19	9.72457e-18	gap junction protein, beta 4, 30.3kDa
KLK8	1.33174	5.32451	81.7317	1.55874e-19	9.97335e-18	kallikrein-related peptidase 8
GFOD2	1.08745	5.53059	81.6755	1.60367e-19	1.02325e-17	glucose-fructose oxidoreductase domain containing 2
GALNT6	1.79006	5.2716	81.5578	1.70212e-19	1.08255e-17	UDP-N-acetyl-alpha-D-galactosamine:polypeptide N-acetylgalactosaminyltransferase 6 (GalNAc-T6)
UBE2L6	1.2485	5.96619	81.5533	1.70599e-19	1.08255e-17	ubiquitin-conjugating enzyme E2L 6
MYH14	-1.53785	5.19088	81.3406	1.89986e-19	1.20228e-17	myosin, heavy chain 14, non-muscle
NOD2	1.57824	5.05273	81.2909	1.94825e-19	1.22953e-17	nucleotide-binding oligomerization domain containing 2
ENTPD7	0.719749	6.64338	81.0715	2.17698e-19	1.37013e-17	ectonucleoside triphosphate diphosphohydrolase 7
SCARNA2	-2.91232	3.3428	81.0203	2.2341e-19	1.40226e-17	small Cajal body-specific RNA 2
LAMA5	-0.913255	5.51378	80.9225	2.34747e-19	1.46943e-17	laminin, alpha 5
PARP14	1.1783	8.44803	80.8749	2.40466e-19	1.50116e-17	poly (ADP-ribose) polymerase family, member 14
GSTA4	0.797272	6.51345	80.8487	2.43684e-19	1.51715e-17	glutathione S-transferase alpha 4
RORC	-1.71898	3.71642	80.7338	2.58265e-19	1.5993e-17	RAR-related orphan receptor C
SAMSN1	1.66829	3.54977	80.7369	2.57861e-19	1.5993e-17	SAM domain, SH3 domain and nuclear localization signals 1
ST7L	-1.03161	5.79772	80.5887	2.77948e-19	1.71659e-17	suppression of tumorigenicity 7 like
IFI44	2.13229	6.24164	80.154	3.4633e-19	2.13321e-17	interferon-induced protein 44
ANKRD33B	-2.18646	4.8198	80.0497	3.65115e-19	2.24293e-17	ankyrin repeat domain 33B
ITPR2	-0.910598	9.24037	79.9698	3.80169e-19	2.32922e-17	inositol 1,4,5-trisphosphate receptor, type 2
LOC284578	-2.11184	2.92785	79.7902	4.1636e-19	2.5442e-17	uncharacterized LOC284578
PSMB5	0.848898	5.84128	79.6757	4.41193e-19	2.68884e-17	proteasome (prosome, macropain) subunit, beta type, 5
LYPD6B	-1.1366	5.13788	79.6386	4.49547e-19	2.73254e-17	LY6/PLAUR domain containing 6B
VDAC1	0.906648	5.55711	79.5911	4.60491e-19	2.79171e-17	voltage-dependent anion channel 1
IFIT3	1.84048	6.38944	79.4611	4.91803e-19	2.97373e-17	interferon-induced protein with tetratricopeptide repeats 3
SH3BGRL3	0.908486	7.61152	79.2954	5.34829e-19	3.22545e-17	SH3 domain binding glutamic acid-rich protein like 3
VSNL1	1.06066	6.25279	79.2428	5.49261e-19	3.30386e-17	visinin-like 1
CNKSR2	-2.02353	3.17724	79.2189	5.55961e-19	3.33548e-17	connector enhancer of kinase suppressor of Ras 2
ADAP2	1.88545	4.85415	78.946	6.38298e-19	3.81954e-17	ArfGAP with dual PH domains 2
GCH1	1.09116	5.31205	78.8465	6.71276e-19	4.00649e-17	GTP cyclohydrolase 1
EIF6	0.984117	6.53031	78.6659	7.35543e-19	4.37875e-17	eukaryotic translation initiation factor 6
ZNF138	-1.15471	5.15145	78.5154	7.93789e-19	4.71335e-17	zinc finger protein 138
NAB1	-0.857123	6.86412	78.2144	9.24418e-19	5.47492e-17	NGFI-A binding protein 1 (EGR1 binding protein 1)
ABCA5	-0.894014	6.7486	78.1638	9.4842e-19	5.60271e-17	ATP-binding cassette, sub-family A (ABC1), member 5
UGT1A4	1.28024	5.57433	78.0494	1.00493e-18	5.92142e-17	UDP glucuronosyltransferase 1 family, polypeptide A4
PIP	-1.66427	6.73346	78.0223	1.01883e-18	5.98802e-17	prolactin-induced protein
INA	2.38469	3.95729	77.9763	1.04286e-18	6.11373e-17	internexin neuronal intermediate filament protein, alpha
STIL	1.19344	4.68202	77.8318	1.12198e-18	6.56089e-17	SCL/TAL1 interrupting locus
CYBB	1.07221	5.41638	77.6976	1.20084e-18	7.0043e-17	cytochrome b-245, beta polypeptide
DDX58	1.07588	7.00959	77.6237	1.24663e-18	7.23484e-17	DEAD (Asp-Glu-Ala-Asp) box polypeptide 58
EMX2	-1.40007	4.49937	77.6241	1.24642e-18	7.23484e-17	empty spiracles homeobox 2
CHRNA9	2.88465	2.45388	77.6021	1.26034e-18	7.28256e-17	cholinergic receptor, nicotinic, alpha 9 (neuronal)
TPPP	-2.33527	5.46374	77.6008	1.26116e-18	7.28256e-17	tubulin polymerization promoting protein
MFSD4	-1.37466	4.61528	77.5906	1.2677e-18	7.30206e-17	major facilitator superfamily domain containing 4
MAP6	-2.00961	2.97483	77.3548	1.42848e-18	8.20772e-17	microtubule-associated protein 6
CLPX	0.758875	6.87645	77.2677	1.49288e-18	8.55645e-17	caseinolytic mitochondrial matrix peptidase chaperone subunit
GBA	1.17417	5.69153	77.2567	1.50123e-18	8.58304e-17	glucosidase, beta, acid
KCNK6	0.940479	5.74865	77.0448	1.67125e-18	9.53147e-17	potassium channel, subfamily K, member 6
PCSK6	1.22281	4.94857	77.0083	1.70244e-18	9.68547e-17	proprotein convertase subtilisin/kexin type 6
MYO1B	1.12288	7.49326	76.9406	1.76176e-18	9.9983e-17	myosin IB
GSDMA	1.30249	6.9623	76.8558	1.83906e-18	1.04114e-16	gasdermin A
FOSL1	2.86385	3.06599	76.8304	1.86284e-18	1.05203e-16	FOS-like antigen 1
AURKA	1.37734	3.95196	76.8061	1.88598e-18	1.06249e-16	aurora kinase A
CLEC3A	3.7239	2.57128	76.7	1.99004e-18	1.11839e-16	C-type lectin domain family 3, member A
PAMR1	-1.96574	4.52376	76.4514	2.25701e-18	1.26535e-16	peptidase domain containing associated with muscle regeneration 1
NPM1	0.977485	6.33451	76.3846	2.33462e-18	1.30569e-16	nucleophosmin (nucleolar phosphoprotein B23, numatrin)
NRXN1	-1.66932	3.67146	76.3754	2.34561e-18	1.30867e-16	neurexin 1
DEFB4A	3.78752	7.13277	76.0717	2.73547e-18	1.5225e-16	defensin, beta 4A
S100A9	4.46691	7.93839	76.0607	2.75071e-18	1.52731e-16	S100 calcium binding protein A9
CXCR2	1.78764	4.37084	76.0292	2.79501e-18	1.54818e-16	chemokine (C-X-C motif) receptor 2
ZNF91	-0.888508	6.48796	76.0079	2.82527e-18	1.5612e-16	zinc finger protein 91
THBD	0.829544	6.66171	75.9299	2.93916e-18	1.62026e-16	thrombomodulin
KLF8	-0.878739	6.95664	75.7214	3.26648e-18	1.79641e-16	Kruppel-like factor 8
CDON	-1.32177	7.6754	75.4967	3.66014e-18	2.00812e-16	cell adhesion associated, oncogene regulated
NPIP	-0.929829	5.33817	75.4819	3.68773e-18	2.01847e-16	nuclear pore complex interacting protein family, member A1
BZW1	1.16278	4.3684	75.4767	3.69741e-18	2.01898e-16	basic leucine zipper and W2 domains 1
CDC25B	1.046	6.38365	75.4202	3.80479e-18	2.07271e-16	cell division cycle 25B
HSPA8	1.03631	8.53369	75.4052	3.83378e-18	2.08359e-16	heat shock 70kDa protein 8
ATP6V0D1	0.707259	6.59278	75.3612	3.92028e-18	2.1256e-16	ATPase, H+ transporting, lysosomal 38kDa, V0 subunit d1
IL17RE	-1.17879	5.19106	75.3543	3.93382e-18	2.12795e-16	interleukin 17 receptor E
SNX22	0.824742	7.23344	74.9306	4.87545e-18	2.63115e-16	sorting nexin 22
FAM13A	-0.791908	6.21192	74.8719	5.02269e-18	2.70429e-16	family with sequence similarity 13, member A
HLA-DPB1	0.98602	6.91956	74.7983	5.21342e-18	2.80046e-16	major histocompatibility complex, class II, DP beta 1
TLN2	-1.07316	4.73014	74.6402	5.64801e-18	3.02686e-16	talin 2
ELOVL7	1.47481	6.54249	74.593	5.78479e-18	3.09299e-16	ELOVL fatty acid elongase 7
AHCY	1.2212	4.37	74.4235	6.30342e-18	3.3625e-16	adenosylhomocysteinase
PPIB	0.811118	6.73923	74.3342	6.59497e-18	3.50992e-16	peptidylprolyl isomerase B (cyclophilin B)
PLA2G3	1.27152	4.31681	74.1654	7.18374e-18	3.81448e-16	phospholipase A2, group III
PARP9	1.10633	7.46882	74.0768	7.51351e-18	3.98044e-16	poly (ADP-ribose) polymerase family, member 9
SUN1	-0.742035	7.0191	73.987	7.86331e-18	4.15622e-16	Sad1 and UNC84 domain containing 1
FHL1	-1.33773	6.32534	73.9786	7.89699e-18	4.16449e-16	four and a half LIM domains 1
GRN	0.892742	6.47341	73.961	7.96756e-18	4.19213e-16	granulin
CRIP1	-1.94183	4.95802	73.8471	8.44105e-18	4.43117e-16	cysteine-rich protein 1 (intestinal)
ZNF518B	0.783998	6.29018	73.7144	9.02771e-18	4.72839e-16	zinc finger protein 518B
NCAPH	1.31387	4.10154	73.4637	1.02505e-17	5.3567e-16	non-SMC condensin I complex, subunit H
KRT17	2.38814	7.22748	73.3532	1.08408e-17	5.65241e-16	keratin 17
IFI6	2.25496	5.64459	73.2919	1.11828e-17	5.81757e-16	interferon, alpha-inducible protein 6
HSPA4	0.918692	7.18862	73.1524	1.20015e-17	6.22944e-16	heat shock 70kDa protein 4
DZIP1L	-1.65051	4.29403	73.1389	1.20842e-17	6.25831e-16	DAZ interacting zinc finger protein 1-like
DBI	1.04194	7.4627	73.0424	1.26893e-17	6.55698e-16	diazepam binding inhibitor (GABA receptor modulator, acyl-CoA binding protein)
LTF	3.24967	6.15644	73.0016	1.29545e-17	6.6791e-16	lactotransferrin
HIST1H1A	1.54282	3.6522	72.9902	1.30293e-17	6.70267e-16	histone cluster 1, H1a
HBA2	-2.86261	2.45232	72.9469	1.33185e-17	6.83624e-16	hemoglobin, alpha 1
LRRC8B	0.940773	7.1742	72.8739	1.38206e-17	7.07825e-16	leucine rich repeat containing 8 family, member B
GABBR1	-0.961478	6.48173	72.8426	1.40414e-17	7.17538e-16	gamma-aminobutyric acid (GABA) B receptor, 1
UBE2F	1.57779	4.26868	72.8245	1.41703e-17	7.22531e-16	ubiquitin-conjugating enzyme E2F (putative)
CYP4F22	1.28373	5.28886	72.6039	1.58467e-17	8.06227e-16	cytochrome P450, family 4, subfamily F, polypeptide 22
EXPH5	-0.755239	9.90623	72.5615	1.61907e-17	8.21919e-16	exophilin 5
ATP1A2	-1.81798	3.42886	72.4768	1.69004e-17	8.56062e-16	ATPase, Na+/K+ transporting, alpha 2 polypeptide
SPRR2G	1.98971	9.80089	72.379	1.77598e-17	8.97628e-16	small proline-rich protein 2G
MUTED-TXNDC5	0.87975	6.62282	72.3726	1.78173e-17	8.98568e-16	BLOC1S5-TXNDC5 readthrough (NMD candidate)
FBXO10	1.61976	3.57527	72.322	1.828e-17	9.19894e-16	F-box protein 10
GOT2	0.943792	6.53653	72.1224	2.02258e-17	1.0156e-15	glutamic-oxaloacetic transaminase 2, mitochondrial
PLK1	1.44483	3.94103	72.1164	2.02871e-17	1.01647e-15	polo-like kinase 1
LDB1	-0.718472	6.52958	72.0515	2.09653e-17	1.04818e-15	LIM domain binding 1
BHLHE41	-1.17697	4.36957	71.9866	2.16663e-17	1.08088e-15	basic helix-loop-helix family, member e41
C1orf95	-1.37767	3.78802	71.926	2.2342e-17	1.11201e-15	chromosome 1 open reading frame 95
CYP24A1	2.5656	2.58582	71.9178	2.24348e-17	1.11201e-15	cytochrome P450, family 24, subfamily A, polypeptide 1
SMAP2	0.820201	6.39765	71.9189	2.24223e-17	1.11201e-15	small ArfGAP2
STS	0.947875	5.86588	71.8773	2.29003e-17	1.13266e-15	steroid sulfatase (microsomal), isozyme S
LASS6	-0.850081	7.13285	71.8536	2.31775e-17	1.14148e-15	ceramide synthase 6
MAML2	-1.01279	6.27916	71.8559	2.31503e-17	1.14148e-15	mastermind-like 2 (Drosophila)
FAM70A	-1.38419	3.79683	71.6707	2.54278e-17	1.24964e-15	transmembrane protein 255A
ADAMDEC1	3.52233	3.30098	71.5555	2.69565e-17	1.32196e-15	ADAM-like, decysin 1
MPZL3	1.14717	5.08018	71.5176	2.74798e-17	1.34476e-15	myelin protein zero-like 3
TNIP1	0.790361	5.86938	71.4971	2.77664e-17	1.35592e-15	TNFAIP3 interacting protein 1
ERO1L	0.829451	6.23249	71.2571	3.13576e-17	1.52806e-15	ERO1-like (S. cerevisiae)
PCSK9	2.21461	2.82409	71.2412	3.16112e-17	1.53717e-15	proprotein convertase subtilisin/kexin type 9
PTGER3	1.34238	6.93063	71.2234	3.18983e-17	1.54578e-15	prostaglandin E receptor 3 (subtype EP3)
SLPI	1.45223	6.17974	71.2219	3.19221e-17	1.54578e-15	secretory leukocyte peptidase inhibitor
BCAR3	-1.85212	3.72641	71.2027	3.22344e-17	1.55764e-15	breast cancer anti-estrogen resistance 3
TTC21B	-0.920412	5.75258	71.1706	3.27639e-17	1.57992e-15	tetratricopeptide repeat domain 21B
RNF11	0.734438	6.29252	71.0808	3.42885e-17	1.64999e-15	ring finger protein 11
LCN2	3.8476	6.27832	71.0565	3.47136e-17	1.66697e-15	lipocalin 2
ZNF83	-1.09473	4.61133	70.8994	3.7591e-17	1.80141e-15	zinc finger protein 83
IL11RA	-1.43267	5.26963	70.7081	4.14184e-17	1.98071e-15	interleukin 11 receptor, alpha
DLGAP5	1.39778	4.63443	70.5989	4.3776e-17	2.08913e-15	discs, large (Drosophila) homolog-associated protein 5
CHP2	-1.34405	6.40557	70.5236	4.54803e-17	2.16599e-15	calcineurin-like EF-hand protein 2
GBAP1	2.48296	2.50015	70.4378	4.75003e-17	2.25754e-15	glucosidase, beta, acid pseudogene 1
IGSF3	0.817064	6.76443	70.2976	5.10002e-17	2.4189e-15	immunoglobulin superfamily, member 3
SLC7A1	0.842456	8.63692	70.212	5.32615e-17	2.52097e-15	solute carrier family 7 (cationic amino acid transporter, y+ system), member 1
ANKRD18A	-2.37093	3.82521	70.2059	5.3427e-17	2.52363e-15	ankyrin repeat domain 18A
HIF1A	0.904692	7.95316	70.0242	5.85813e-17	2.76145e-15	hypoxia inducible factor 1, alpha subunit (basic helix-loop-helix transcription factor)
TNFRSF21	1.43261	5.89264	69.894	6.25774e-17	2.94381e-15	tumor necrosis factor receptor superfamily, member 21
AASS	1.10377	6.57804	69.8741	6.32127e-17	2.96766e-15	aminoadipate-semialdehyde synthase
OSMR	0.935052	7.22477	69.8618	6.36077e-17	2.98015e-15	oncostatin M receptor
SPRR2A	4.4295	8.90716	69.7032	6.89348e-17	3.22319e-15	small proline-rich protein 2A
LRIG3	-0.900956	7.34321	69.5415	7.48229e-17	3.49143e-15	leucine-rich repeats and immunoglobulin-like domains 3
FUT2	1.827	4.17531	69.4729	7.74714e-17	3.60773e-15	fucosyltransferase 2 (secretor status included)
EIF4A3	1.06176	5.61233	69.4088	8.00308e-17	3.71942e-15	eukaryotic translation initiation factor 4A3
PPP4R1	0.91857	7.44158	69.3496	8.24705e-17	3.82317e-15	protein phosphatase 4, regulatory subunit 1
SENP7	-0.612879	6.39291	69.3466	8.25943e-17	3.82317e-15	SUMO1/sentrin specific peptidase 7
FCHSD1	1.53338	5.13036	69.3336	8.31408e-17	3.83562e-15	FCH and double SH3 domains 1
