# Supplementary material for: Transcriptional landscape of psoriasis identifies the involvement of IL36 and IL36RN
Source: BMC Genomics. 2015 Apr 19;16(1):322. doi: 10.1186/s12864-015-1508-2 (PMC4405864; doi:10.1186/s12864-015-1508-2)
Supplement: Additional file 3: Table S3. — The list of 500 most significant differentially expressed genes based on comparison of NLP skin to the C skin. LogFC is fold changes differences in log2 scale and it describes how many times gene expression differs between groups. Positive values indicate up-regulation in psoriasis. LogCPM (log2 counts-per-million) is average gene expression signal in all samples. FDR is genome-wide corrected P-value. [file 12864_2015_1508_MOESM3_ESM.xlsx]

## Sheet: PT-TedgeR.txt
Table 3S. Compariosn of the non-lesional skin of psoraiss patients with normal skin of the healthy controls.
symbol	logFC	logCPM	PValue	FDR	Entrez Gene Name
KDM6B	-1.34016	11.5097	4.87044e-48	1.12497e-43	lysine (K)-specific demethylase 6B
HMGA2	3.18943	4.23133	1.60831e-36	1.85744e-32	high mobility group AT-hook 2
S100A7A	6.63812	10.297	1.96073e-26	1.50963e-22	S100 calcium binding protein A7A
NIPAL4	1.03171	9.12767	4.19106e-26	2.42013e-22	NIPA-like domain containing 4
DEFB4A	7.06668	6.58913	4.73043e-25	2.18527e-21	defensin, beta 4A
CPA4	1.00106	10.022	4.05222e-23	1.55997e-19	carboxypeptidase A4
GAL	-2.22455	6.71061	9.3423e-23	3.08269e-19	galanin/GMAP prepropeptide
SPRR2F	5.14488	6.10103	1.81378e-22	5.23683e-19	small proline-rich protein 2F
SERPINB4	5.6457	7.93842	3.98007e-21	1.02146e-17	serpin peptidase inhibitor, clade B (ovalbumin), member 4
PI3	5.25965	9.65833	7.23503e-21	1.67115e-17	peptidase inhibitor 3, skin-derived
OAS2	2.06382	7.16498	4.39977e-18	9.23873e-15	2'-5'-oligoadenylate synthetase 2, 69/71kDa
SOX9	-1.2614	6.36995	2.05948e-17	3.96416e-14	SRY (sex determining region Y)-box 9
DPP4	1.87927	5.62719	1.08241e-16	1.92318e-13	dipeptidyl-peptidase 4
SPRR2G	3.6242	9.25826	1.24705e-16	2.05746e-13	small proline-rich protein 2G
PARP9	1.0987	7.10578	6.55867e-16	1.00995e-12	poly (ADP-ribose) polymerase family, member 9
SFRP2	1.52985	6.51659	9.34891e-16	1.34963e-12	secreted frizzled-related protein 2
SPRR2B	4.50811	7.12251	5.30657e-15	7.21007e-12	small proline-rich protein 2B
SCARA5	2.42007	5.41836	6.13263e-15	7.86953e-12	scavenger receptor class A, member 5 (putative)
KIT	-1.14536	7.02046	7.52354e-15	9.14625e-12	v-kit Hardy-Zuckerman 4 feline sarcoma viral oncogene homolog
CACNA1G	-0.72244	9.48399	2.14156e-14	2.47329e-11	calcium channel, voltage-dependent, T type, alpha 1G subunit
C1R	1.29455	6.86638	3.42452e-14	3.76665e-11	complement component 1, r subcomponent
C10orf99	3.11098	5.44226	5.11885e-14	5.37433e-11	chromosome 10 open reading frame 99
NCAN	1.18308	6.14163	9.71917e-14	9.76058e-11	neurocan
IL1F9	2.50824	6.61208	1.63807e-13	1.5765e-10	interleukin 36, gamma
NUS1	-1.60322	3.73843	2.21048e-13	2.04231e-10	nuclear undecaprenyl pyrophosphate synthase 1 homolog (S. cerevisiae)
LCE3D	3.49018	5.9042	2.68837e-13	2.3883e-10	late cornified envelope 3D
IFI6	2.53438	5.17338	4.41751e-13	3.7791e-10	interferon, alpha-inducible protein 6
CEBPB	0.880338	5.97	4.83019e-13	3.98456e-10	CCAAT/enhancer binding protein (C/EBP), beta
S100A12	5.25511	4.4125	7.54119e-13	6.00643e-10	S100 calcium binding protein A12
SIGLEC1	2.44263	3.50879	1.52461e-12	1.17385e-09	sialic acid binding Ig-like lectin 1, sialoadhesin
S100A7	3.69595	10.8182	2.61943e-12	1.95173e-09	S100 calcium binding protein A7
FBLN1	1.61531	6.91883	2.9846e-12	2.15432e-09	fibulin 1
OAS3	1.24207	7.25449	3.89627e-12	2.72716e-09	2'-5'-oligoadenylate synthetase 3, 100kDa
ECM1	1.0441	5.5247	4.24295e-12	2.88246e-09	extracellular matrix protein 1
WIF1	3.06785	4.40975	5.65672e-12	3.73311e-09	WNT inhibitory factor 1
ADAM33	1.62286	3.71772	8.35204e-12	5.35876e-09	ADAM metallopeptidase domain 33
ARL15	-0.881796	4.89343	9.2035e-12	5.74547e-09	ADP-ribosylation factor-like 15
S100A9	3.57741	7.38968	9.53256e-12	5.79429e-09	S100 calcium binding protein A9
IL1F5	1.49131	7.91302	1.16626e-11	6.90725e-09	interleukin 36 receptor antagonist
GGT7	-0.760643	7.55361	1.27947e-11	7.38829e-09	gamma-glutamyltransferase 7
MAN1A1	0.815883	6.1829	1.39833e-11	7.69015e-09	mannosidase, alpha, class 1A, member 1
TLR4	1.39431	4.49354	1.39472e-11	7.69015e-09	toll-like receptor 4
TMEM135	-0.967065	5.00223	1.51009e-11	8.11165e-09	transmembrane protein 135
COL6A2	1.37523	5.83979	1.83254e-11	9.61998e-09	collagen, type VI, alpha 2
SPRR2A	4.36047	8.34663	2.62911e-11	1.34949e-08	small proline-rich protein 2A
NOVA1	1.77393	3.86818	2.738e-11	1.37483e-08	neuro-oncological ventral antigen 1
LCE3E	3.38349	4.4536	3.17949e-11	1.56255e-08	late cornified envelope 3E
GLTP	0.903568	7.42439	3.56064e-11	1.71341e-08	glycolipid transfer protein
LOC344887	0.89881	5.39202	3.94944e-11	1.86172e-08	NmrA-like family domain containing 1 pseudogene
SCP2	-0.92423	7.64353	5.23102e-11	2.41652e-08	sterol carrier protein 2
RSAD2	2.15763	5.04938	5.34127e-11	2.41907e-08	radical S-adenosyl methionine domain containing 2
TCN1	2.88591	5.93777	6.67937e-11	2.96692e-08	transcobalamin I (vitamin B12 binding protein, R binder family)
IGFBP6	2.19899	2.86373	7.17524e-11	3.06914e-08	insulin-like growth factor binding protein 6
MMP2	1.64278	7.99525	7.15133e-11	3.06914e-08	matrix metallopeptidase 2 (gelatinase A, 72kDa gelatinase, 72kDa type IV collagenase)
APOL6	1.01529	6.52313	1.00924e-10	4.23842e-08	apolipoprotein L, 6
ALOX12B	1.21035	7.29937	1.04213e-10	4.2984e-08	arachidonate 12-lipoxygenase, 12R type
FBLN2	1.46491	4.65432	1.21266e-10	4.91406e-08	fibulin 2
TRIM2	-0.864782	6.9619	1.2444e-10	4.95573e-08	tripartite motif containing 2
HEPHL1	2.53662	7.01518	1.39102e-10	5.35496e-08	hephaestin-like 1
JMJD7-PLA2G4B	1.07092	5.67393	1.39068e-10	5.35496e-08	JMJD7-PLA2G4B readthrough
IGSF10	1.53625	6.24254	1.67615e-10	6.34682e-08	immunoglobulin superfamily, member 10
ADAMTSL4	1.26518	4.09039	1.83001e-10	6.81768e-08	ADAMTS-like 4
ZNF91	-1.0897	7.14893	1.973e-10	7.2337e-08	zinc finger protein 91
NEBL	-0.579313	7.86833	2.88076e-10	1.03968e-07	nebulette
CD248	1.38198	5.61811	2.97237e-10	1.0537e-07	CD248 molecule, endosialin
ZNF737	-0.835591	5.27261	3.01082e-10	1.0537e-07	zinc finger protein 737
PCCB	-1.16857	4.77673	3.13177e-10	1.07967e-07	propionyl CoA carboxylase, beta polypeptide
WFDC12	2.20298	6.10437	3.62742e-10	1.23215e-07	WAP four-disulfide core domain 12
TGM3	1.42692	7.54724	3.84204e-10	1.28614e-07	transglutaminase 3
GDA	3.1236	5.96798	4.10375e-10	1.35412e-07	guanine deaminase
MAMDC2	1.30627	4.89114	4.57704e-10	1.48902e-07	MAM domain containing 2
PPL	0.649352	8.46841	5.95472e-10	1.91031e-07	periplakin
SAMHD1	0.955883	6.36327	6.09929e-10	1.92988e-07	SAM domain and HD domain 1
SERPINB3	2.88379	7.70268	7.22338e-10	2.25467e-07	serpin peptidase inhibitor, clade B (ovalbumin), member 3
C20orf118	1.38361	4.09713	7.57329e-10	2.33237e-07	TBC/LysM-associated domain containing 2
ZNF43	-1.37471	5.16672	7.75564e-10	2.3571e-07	zinc finger protein 43
JUNB	1.16741	4.30158	9.25417e-10	2.77601e-07	jun B proto-oncogene
AKR1B10	2.95592	4.389	9.44446e-10	2.79677e-07	aldo-keto reductase family 1, member B10 (aldose reductase)
FBN1	1.45088	7.97262	1.37422e-09	4.01795e-07	fibrillin 1
CCDC91	-0.59304	6.26122	1.57751e-09	4.55466e-07	coiled-coil domain containing 91
SRD5A1	-1.16936	6.94459	1.66255e-09	4.74094e-07	steroid-5-alpha-reductase, alpha polypeptide 1 (3-oxo-5 alpha-steroid delta 4-dehydrogenase alpha 1)
S100A8	3.37716	11.7088	1.84024e-09	5.18363e-07	S100 calcium binding protein A8
ZNF117	-1.4569	7.19954	1.99559e-09	5.55352e-07	zinc finger protein 117
IFI27	1.83192	7.56488	2.18647e-09	6.01228e-07	interferon, alpha-inducible protein 27
ANPEP	1.20161	5.38645	2.29361e-09	6.23268e-07	alanyl (membrane) aminopeptidase
GBAS	-0.781828	5.49369	2.41587e-09	6.48858e-07	glioblastoma amplified sequence
SPRR2C	4.52481	4.01742	2.64483e-09	7.02186e-07	small proline-rich protein 2C (pseudogene)
TNXB_dup2	1.86887	5.63022	2.77698e-09	7.28895e-07
PER3	-0.636925	7.72904	2.98543e-09	7.74802e-07	period circadian clock 3
PLA2G4B	1.0568	5.53966	3.19885e-09	8.11945e-07	phospholipase A2, group IVB (cytosolic)
PLAGL1	0.766034	6.64925	3.19626e-09	8.11945e-07	pleiomorphic adenoma gene-like 1
BCKDHB	-0.831903	5.52593	3.34044e-09	8.38667e-07	branched chain keto acid dehydrogenase E1, beta polypeptide
LTBP2	-0.904354	6.5594	4.18231e-09	1.03874e-06	latent transforming growth factor beta binding protein 2
PLP2	0.533981	9.14023	4.38635e-09	1.07783e-06	proteolipid protein 2 (colonic epithelium-enriched)
PPAP2B	1.03437	6.52833	4.7459e-09	1.1539e-06	phosphatidic acid phosphatase type 2B
CFH	1.28709	6.98703	5.21236e-09	1.25412e-06	complement factor H
LCE2A	1.39744	5.30589	5.7807e-09	1.37652e-06	late cornified envelope 2A
FBLN5	0.997889	5.93758	6.12318e-09	1.4432e-06	fibulin 5
ZDHHC2	-1.24681	4.64102	6.41472e-09	1.49664e-06	zinc finger, DHHC-type containing 2
SUSD4	-1.49303	4.61533	6.59083e-09	1.52235e-06	sushi domain containing 4
ZNF254	-0.929901	6.20211	7.67921e-09	1.75618e-06	zinc finger protein 254
GSTP1	0.702158	7.28415	9.90608e-09	2.24324e-06	glutathione S-transferase pi 1
SLC7A11	1.65717	5.39475	1.03066e-08	2.31128e-06	solute carrier family 7 (anionic amino acid transporter light chain, xc- system), member 11
UGT2A2	-2.89418	2.87107	1.13501e-08	2.5208e-06	UDP glucuronosyltransferase 2 family, polypeptide A2
CCNG2	-0.699327	6.74199	1.31567e-08	2.8907e-06	cyclin G2
ZNF493	-0.883471	5.54508	1.32658e-08	2.8907e-06	zinc finger protein 493
STAB1	1.34453	4.46474	1.39535e-08	3.01214e-06	stabilin 1
SC5DL	-0.81351	6.63321	1.41596e-08	3.02831e-06	sterol-C5-desaturase
SORT1	-0.560038	7.51009	1.45173e-08	3.07634e-06	sortilin 1
C7orf41	-0.537942	6.6831	1.74016e-08	3.65402e-06	chromosome 7 open reading frame 41
OSR2	1.22359	4.07966	1.76149e-08	3.66548e-06	odd-skipped related 2 (Drosophila)
PLA2G4E	0.815935	7.59534	2.24338e-08	4.62658e-06	phospholipase A2, group IVE
DUOXA1	0.737016	5.25426	2.31707e-08	4.73626e-06	dual oxidase maturation factor 1
PRICKLE2	-0.681645	6.1722	2.72522e-08	5.52168e-06	prickle homolog 2 (Drosophila)
DSG2	-0.926504	6.61466	2.80942e-08	5.64279e-06	desmoglein 2
IL7R	1.70076	3.87996	2.92894e-08	5.78227e-06	interleukin 7 receptor
NPL	-1.26203	4.69182	2.9141e-08	5.78227e-06	N-acetylneuraminate pyruvate lyase (dihydrodipicolinate synthase)
C5orf33	-0.685887	5.30924	3.09579e-08	6.05989e-06	NAD kinase 2, mitochondrial
SLC9A2	-1.24115	3.9377	3.66861e-08	7.12081e-06	solute carrier family 9, subfamily A (NHE2, cation proton antiporter 2), member 2
XPNPEP2	1.87254	2.76846	3.70592e-08	7.13327e-06	X-prolyl aminopeptidase (aminopeptidase P) 2, membrane-bound
LRP1	0.87571	7.55588	3.86408e-08	7.37625e-06	low density lipoprotein receptor-related protein 1
GK5	-1.11393	7.66852	3.8998e-08	7.38342e-06	glycerol kinase 5 (putative)
DCN	1.23017	9.11367	3.96675e-08	7.38903e-06	decorin
EMD	0.815558	4.97851	3.93717e-08	7.38903e-06	emerin
KLHL23	-1.04042	3.61447	4.11557e-08	7.60492e-06	kelch-like family member 23
CP	1.71578	4.34999	4.31325e-08	7.90693e-06	ceruloplasmin (ferroxidase)
C1S	0.971718	7.56141	4.78216e-08	8.50852e-06	complement component 1, s subcomponent
C20orf3	-1.64253	6.81392	4.90149e-08	8.50852e-06	adipocyte plasma membrane associated protein
C3	1.28872	7.14402	4.75019e-08	8.50852e-06	complement component 3
CADM3	1.26687	5.29346	4.95388e-08	8.50852e-06	cell adhesion molecule 3
HAS2	1.21133	4.1775	4.94133e-08	8.50852e-06	hyaluronan synthase 2
INSIG1	-2.03828	6.45731	4.90163e-08	8.50852e-06	insulin induced gene 1
PODN	1.36041	4.91503	4.94046e-08	8.50852e-06	podocan
SSX2_dup2	2.50848	2.73286	4.97294e-08	8.50852e-06
SSX2B_dup2	2.50848	2.73286	4.97004e-08	8.50852e-06
RRM2	1.05733	5.46813	5.05402e-08	8.58366e-06	ribonucleotide reductase M2
SSC5D	1.65602	3.64959	5.1908e-08	8.75162e-06	scavenger receptor cysteine rich domain containing (5 domains)
MX1	1.57929	6.91085	5.38094e-08	9.00644e-06	myxovirus (influenza virus) resistance 1, interferon-inducible protein p78 (mouse)
FNBP1L	-0.662214	6.85745	5.45277e-08	9.06101e-06	formin binding protein 1-like
TGM1	1.1297	6.51084	5.82176e-08	9.60507e-06	transglutaminase 1
NFIB	-0.41308	9.02458	6.10578e-08	1.00022e-05	nuclear factor I/B
LEPR	1.44023	6.23989	7.33479e-08	1.19309e-05	leptin receptor
SC4MOL	-1.85049	8.02247	7.46283e-08	1.20543e-05	methylsterol monooxygenase 1
EHBP1	-0.538343	7.40541	8.09716e-08	1.29881e-05	EH domain binding protein 1
CRIM1	-0.502058	7.71746	8.27178e-08	1.31767e-05	cysteine rich transmembrane BMP regulator 1 (chordin-like)
FABP7	-2.63348	4.94709	8.34194e-08	1.31974e-05	fatty acid binding protein 7, brain
HBA2	3.61582	2.20966	8.54903e-08	1.3433e-05	hemoglobin, alpha 1
PTGIS	1.15897	5.31131	8.95782e-08	1.39803e-05	prostaglandin I2 (prostacyclin) synthase
FAM73A	-0.582097	5.71743	9.04305e-08	1.40185e-05	family with sequence similarity 73, member A
RNASE7	1.14378	5.59999	9.12081e-08	1.40448e-05	ribonuclease, RNase A family, 7
TMEM79	0.640585	6.08699	9.28076e-08	1.41965e-05	transmembrane protein 79
SYNJ2BP	-0.595225	6.11042	9.39152e-08	1.42714e-05	synaptojanin 2 binding protein
ACSL3	-0.801016	6.44184	9.65016e-08	1.44883e-05	acyl-CoA synthetase long-chain family member 3
TATDN3	-0.910978	4.03115	9.65972e-08	1.44883e-05	TatD DNase domain containing 3
PDK3	-1.14533	8.56466	9.77513e-08	1.45668e-05	pyruvate dehydrogenase kinase, isozyme 3
DLD	-0.615302	7.3795	9.92152e-08	1.46902e-05	dihydrolipoamide dehydrogenase
LIPM	0.971536	5.38265	1.0067e-07	1.47169e-05	lipase, family member M
MFAP5	1.59184	6.24015	1.00508e-07	1.47169e-05	microfibrillar associated protein 5
KAZ	0.630906	5.90469	1.04344e-07	1.5158e-05
SLC7A1	0.597011	8.37113	1.05284e-07	1.5199e-05	solute carrier family 7 (cationic amino acid transporter, y+ system), member 1
AOX1	1.16302	5.02434	1.06311e-07	1.5252e-05	aldehyde oxidase 1
SBK1	1.82438	3.86224	1.09519e-07	1.56153e-05	SH3-binding domain kinase 1
STAT3	0.493614	9.09143	1.17779e-07	1.66899e-05	signal transducer and activator of transcription 3 (acute-phase response factor)
LPHN3	-1.33097	6.0815	1.20102e-07	1.69153e-05	latrophilin 3
IRF9	0.871491	5.87033	1.25697e-07	1.75961e-05	interferon regulatory factor 9
SERPING1	0.92469	7.83228	1.26659e-07	1.76239e-05	serpin peptidase inhibitor, clade G (C1 inhibitor), member 1
MITF	-0.760131	5.37021	1.31488e-07	1.81863e-05	microphthalmia-associated transcription factor
HAL	1.36252	6.92945	1.39551e-07	1.91865e-05	histidine ammonia-lyase
SAMD9	1.02011	6.23495	1.59635e-07	2.1818e-05	sterile alpha motif domain containing 9
C9orf5	-0.386266	7.35415	1.7356e-07	2.33403e-05	transmembrane protein 245
NET1	-0.527074	7.98379	1.72264e-07	2.33403e-05	neuroepithelial cell transforming 1
TMEM66	-0.493539	7.50573	1.73804e-07	2.33403e-05	transmembrane protein 66
SIAH3	-0.895111	3.86092	1.86723e-07	2.49303e-05	siah E3 ubiquitin protein ligase family member 3
IDI1	-1.09387	7.26789	1.8798e-07	2.49538e-05	isopentenyl-diphosphate delta isomerase 1
ISLR	1.30786	5.11098	1.98407e-07	2.61875e-05	immunoglobulin superfamily containing leucine-rich repeat
ARFGEF2	-0.409053	8.05264	2.05966e-07	2.70307e-05	ADP-ribosylation factor guanine nucleotide-exchange factor 2 (brefeldin A-inhibited)
SLC39A8	-0.973953	5.05005	2.08065e-07	2.71518e-05	solute carrier family 39 (zinc transporter), member 8
HBB	3.30772	6.40447	2.12366e-07	2.75574e-05	hemoglobin, beta
FAP	1.68004	3.51951	2.20833e-07	2.84961e-05	fibroblast activation protein, alpha
ESPL1	1.06297	3.98981	2.25086e-07	2.88835e-05	extra spindle pole bodies homolog 1 (S. cerevisiae)
CD46	-0.489593	8.04314	2.29555e-07	2.92943e-05	CD46 molecule, complement regulatory protein
PTPRC	0.892405	5.97677	2.3236e-07	2.94893e-05	protein tyrosine phosphatase, receptor type, C
DNM1	1.15298	3.8795	2.40389e-07	3.02586e-05	dynamin 1
PPM1A	-0.419386	7.07755	2.41042e-07	3.02586e-05	protein phosphatase, Mg2+/Mn2+ dependent, 1A
CDKL2	-2.47421	3.38462	2.48846e-07	3.10694e-05	cyclin-dependent kinase-like 2 (CDC2-related kinase)
DMD	-0.635657	7.45963	2.54928e-07	3.16577e-05	dystrophin
PDGFRA	0.93138	7.08438	2.60633e-07	3.2193e-05	platelet-derived growth factor receptor, alpha polypeptide
ITGAV	-0.403512	9.0987	2.68002e-07	3.28834e-05	integrin, alpha V
SLC26A2	-0.845911	6.96286	2.69069e-07	3.28834e-05	solute carrier family 26 (anion exchanger), member 2
ELOVL5	-1.99175	7.44447	2.85763e-07	3.43779e-05	ELOVL fatty acid elongase 5
KYNU	1.75485	4.72283	2.85151e-07	3.43779e-05	kynureninase
RASSF5	0.629659	5.94997	2.84244e-07	3.43779e-05	Ras association (RalGDS/AF-6) domain family member 5
MTRNR2L3	-0.712998	6.64774	2.91894e-07	3.49335e-05	MT-RNR2-like 3
COL11A1	-1.60884	3.58519	2.94474e-07	3.50606e-05	collagen, type XI, alpha 1
MCM7	0.647819	5.52114	3.00973e-07	3.56507e-05	minichromosome maintenance complex component 7
PNMAL1	-2.00749	2.92116	3.04091e-07	3.5832e-05	paraneoplastic Ma antigen family-like 1
SEPT5-GP1BB	0.783928	5.27953	3.05607e-07	3.5832e-05	SEPT5-GP1BB readthrough
ADCY7	0.685373	5.76974	3.18485e-07	3.71533e-05	adenylate cyclase 7
CD3E	1.7089	3.46876	3.43179e-07	3.98329e-05	CD3e molecule, epsilon (CD3-TCR complex)
AMPD2	1.13538	3.78991	3.89861e-07	4.50251e-05	adenosine monophosphate deaminase 2
AUP1	0.771754	5.40266	4.00622e-07	4.60376e-05	ancient ubiquitous protein 1
CD59	-0.665956	8.71985	4.06282e-07	4.64569e-05	CD59 molecule, complement regulatory protein
PKP3	0.832058	5.20672	4.16783e-07	4.74229e-05	plakophilin 3
PARK2	-0.977103	3.26492	4.22868e-07	4.78795e-05	parkinson protein 2, E3 ubiquitin protein ligase (parkin)
TM9SF3	-0.470505	7.62932	4.96341e-07	5.59243e-05	transmembrane 9 superfamily member 3
ZNF189	-0.709624	4.6288	4.98963e-07	5.59469e-05	zinc finger protein 189
PNLIPRP3	-1.24331	6.16475	5.15775e-07	5.75525e-05	pancreatic lipase-related protein 3
FZD1	-0.848843	5.82439	5.24702e-07	5.82671e-05	frizzled family receptor 1
ZNF606	-0.75028	4.56455	5.34212e-07	5.90394e-05	zinc finger protein 606
FSIP2	-0.812671	5.04932	5.57234e-07	6.12905e-05	fibrous sheath interacting protein 2
BAIAP2	0.704257	5.24787	5.88096e-07	6.43784e-05	BAI1-associated protein 2
ASRGL1	-2.10799	1.72189	5.92557e-07	6.45608e-05	asparaginase like 1
CCBE1	1.61855	3.74754	6.07072e-07	6.55723e-05	collagen and calcium binding EGF domains 1
NBEAL2	0.614301	6.10685	6.07519e-07	6.55723e-05	neurobeachin-like 2
IDH1	-1.10172	6.17294	6.43972e-07	6.91835e-05	isocitrate dehydrogenase 1 (NADP+), soluble
FMO5	-1.04722	4.73137	6.68637e-07	7.15008e-05	flavin containing monooxygenase 5
LTBP4	0.976593	4.36772	6.85665e-07	7.19885e-05	latent transforming growth factor beta binding protein 4
OXGR1	-1.5413	3.31598	6.80654e-07	7.19885e-05	oxoglutarate (alpha-ketoglutarate) receptor 1
SEMA5A	-0.616615	7.11368	6.83238e-07	7.19885e-05	sema domain, seven thrombospondin repeats (type 1 and type 1-like), transmembrane domain (TM) and short cytoplasmic domain, (semaphorin) 5A
TMEM97	-1.52192	6.00121	6.78882e-07	7.19885e-05	transmembrane protein 97
LOX	0.905766	5.5371	6.99367e-07	7.30949e-05	lysyl oxidase
KLK11	0.672	6.01428	7.11896e-07	7.37371e-05	kallikrein-related peptidase 11
ZNF714	-0.88649	4.82426	7.08951e-07	7.37371e-05	zinc finger protein 714
UBE2L6	0.890955	5.638	7.33151e-07	7.55997e-05	ubiquitin-conjugating enzyme E2L 6
PPP1CB	-0.46191	8.60997	7.70082e-07	7.90549e-05	protein phosphatase 1, catalytic subunit, beta isozyme
S100A13	0.777663	5.00566	7.89661e-07	8.07062e-05	S100 calcium binding protein A13
CMAH	0.692104	5.49446	8.41319e-07	8.54669e-05	cytidine monophospho-N-acetylneuraminic acid hydroxylase, pseudogene
CRABP1	-1.85729	2.19485	8.43643e-07	8.54669e-05	cellular retinoic acid binding protein 1
SLIT3	1.12102	6.49262	8.54138e-07	8.61523e-05	slit homolog 3 (Drosophila)
CD163	1.52533	4.39541	8.70622e-07	8.74331e-05	CD163 molecule
PRKACB	-0.658455	5.5917	8.88726e-07	8.88649e-05	protein kinase, cAMP-dependent, catalytic, beta
HIBADH	-0.883273	5.43576	8.92674e-07	8.88749e-05	3-hydroxyisobutyrate dehydrogenase
GGPS1	-0.692016	5.99707	8.97369e-07	8.8959e-05	geranylgeranyl diphosphate synthase 1
BMP4	0.944896	4.35207	9.06517e-07	8.9101e-05	bone morphogenetic protein 4
DOCK2	1.03168	4.37998	9.02959e-07	8.9101e-05	dedicator of cytokinesis 2
EPGN	2.98031	2.75376	9.18164e-07	8.94842e-05	epithelial mitogen
HADHB	-0.597224	6.98713	9.17746e-07	8.94842e-05	hydroxyacyl-CoA dehydrogenase/3-ketoacyl-CoA thiolase/enoyl-CoA hydratase (trifunctional protein), beta subunit
LAMA2	0.926566	7.10047	1.06914e-06	0.000103327	laminin, alpha 2
SPRR2E	1.88223	8.6173	1.06489e-06	0.000103327	small proline-rich protein 2E
KLK8	1.06304	4.98392	1.09248e-06	0.000105142	kallikrein-related peptidase 8
PCOLCE2	1.79118	3.59853	1.10111e-06	0.000105533	procollagen C-endopeptidase enhancer 2
FSTL1	0.884941	7.65747	1.12776e-06	0.000107641	follistatin-like 1
LFNG	-0.76868	4.54497	1.14038e-06	0.000108215	LFNG O-fucosylpeptide 3-beta-N-acetylglucosaminyltransferase
UGT2A1	-2.84175	3.30031	1.14315e-06	0.000108215	UDP glucuronosyltransferase 2 family, polypeptide A1, complex locus
LMBR1	-0.4969	6.19806	1.17405e-06	0.000110686	limb development membrane protein 1
RAPGEF4	0.722486	5.41076	1.18288e-06	0.000111066	Rap guanine nucleotide exchange factor (GEF) 4
SPOCK1	1.00603	4.9374	1.1886e-06	0.000111151	sparc/osteonectin, cwcv and kazal-like domains proteoglycan (testican) 1
ISOC1	-0.897134	5.64324	1.19515e-06	0.000111313	isochorismatase domain containing 1
HEMGN	3.95821	1.56096	1.24277e-06	0.000115283	hemogen
KLK9	2.02336	4.01357	1.26936e-06	0.000117279	kallikrein-related peptidase 9
KLF3	0.363059	9.06491	1.30769e-06	0.000120339	Kruppel-like factor 3 (basic)
OAS1	1.1631	6.0454	1.32102e-06	0.000121083	2'-5'-oligoadenylate synthetase 1, 40/46kDa
NEDD4L	-0.832276	5.49229	1.4734e-06	0.000134516	neural precursor cell expressed, developmentally down-regulated 4-like, E3 ubiquitin protein ligase
AQPEP	1.60605	2.8653	1.52182e-06	0.00013839	laeverin
AMPD3	0.607934	5.49119	1.57885e-06	0.000143013	adenosine monophosphate deaminase 3
ALOXE3	0.768975	6.26891	1.66593e-06	0.000150311	arachidonate lipoxygenase 3
NPR2	0.907207	4.87126	1.68588e-06	0.00015152	natriuretic peptide receptor B/guanylate cyclase B (atrionatriuretic peptide receptor B)
GPR128	-6.32955	2.08115	1.69389e-06	0.00015165	G protein-coupled receptor 128
CST3	0.755666	5.36976	1.78404e-06	0.000159103	cystatin C
RDH11	-1.08771	6.48307	1.79947e-06	0.000159862	retinol dehydrogenase 11 (all-trans/9-cis/11-cis)
KRT16	1.66467	7.54222	1.86229e-06	0.000164809	keratin 16
NDUFB5	-0.704184	5.25295	1.87112e-06	0.000164958	NADH dehydrogenase (ubiquinone) 1 beta subcomplex, 5, 16kDa
MFAP4	1.08889	7.22955	1.89656e-06	0.000166565	microfibrillar-associated protein 4
EXOC3	0.533585	5.76339	1.90691e-06	0.00016684	exocyst complex component 3
MAP1A	0.93033	5.93846	1.92655e-06	0.000167923	microtubule-associated protein 1A
STK39	-0.918227	6.01746	1.96771e-06	0.000170865	serine threonine kinase 39
PHRF1	0.931641	4.56132	1.99389e-06	0.000171847	PHD and ring finger domains 1
SNED1	0.821594	5.06278	1.98719e-06	0.000171847	sushi, nidogen and EGF-like domains 1
ACSL1	-1.31143	8.8874	2.02523e-06	0.000172616	acyl-CoA synthetase long-chain family member 1
PDCD4	-0.699326	8.91723	2.02308e-06	0.000172616	programmed cell death 4 (neoplastic transformation inhibitor)
TM9SF2	-0.448132	7.54738	2.01182e-06	0.000172616	transmembrane 9 superfamily member 2
GPR125	-0.583738	4.91483	2.12018e-06	0.000180044	G protein-coupled receptor 125
SEPT11	-0.947954	7.47859	2.13981e-06	0.000181045	septin 11
CDR1	-1.31616	7.7732	2.17849e-06	0.000183645	cerebellar degeneration-related protein 1, 34kDa
KCTD11	0.811867	5.09025	2.20881e-06	0.000185524	potassium channel tetramerization domain containing 11
NT5E	0.98057	4.48797	2.22291e-06	0.000186032	5'-nucleotidase, ecto (CD73)
CD274	1.49168	4.64641	2.44588e-06	0.000203219	CD274 molecule
TFRC	-0.7243	6.97521	2.43836e-06	0.000203219	transferrin receptor
LOXL4	1.13585	3.55205	2.50437e-06	0.000206593	lysyl oxidase-like 4
LTB4R	0.608517	8.01805	2.50096e-06	0.000206593	leukotriene B4 receptor
C1orf51	-1.04664	4.83941	2.53121e-06	0.000208064	chromosome 1 open reading frame 51
KRT6C	2.15157	8.17623	2.54953e-06	0.000208826	keratin 6C
LYZ	0.964845	6.52274	2.57921e-06	0.000210511	lysozyme
CASK	-0.49165	7.21673	2.61784e-06	0.000212912	calcium/calmodulin-dependent serine protein kinase (MAGUK family)
SPTBN2	0.668872	6.05174	2.63355e-06	0.000213438	spectrin, beta, non-erythrocytic 2
FOXC1	-1.21486	4.94623	2.68141e-06	0.000215053	forkhead box C1
MYLK	-0.830747	8.195	2.67825e-06	0.000215053	myosin light chain kinase
TMEM164	-1.0823	6.71372	2.66831e-06	0.000215053	transmembrane protein 164
SDHD	-0.96854	4.10041	2.76658e-06	0.000221115	succinate dehydrogenase complex, subunit D, integral membrane protein
ZNF365	-1.48157	2.35845	2.86501e-06	0.000228193	zinc finger protein 365
FA2H	-2.20674	4.68638	2.91498e-06	0.000231375	fatty acid 2-hydroxylase
STK16	0.861268	3.91392	2.92827e-06	0.000231634	serine/threonine kinase 16
FLVCR2	0.775856	4.81586	2.95524e-06	0.000232969	feline leukemia virus subgroup C cellular receptor family, member 2
TF	-2.36418	4.72023	2.97946e-06	0.00023408	transferrin
TMEM87A	-0.425021	7.3294	3.03115e-06	0.000237334	transmembrane protein 87A
LRFN5	1.90251	2.77626	3.07924e-06	0.000240285	leucine rich repeat and fibronectin type III domain containing 5
MS4A6A	1.1357	4.20917	3.10873e-06	0.000241769	membrane-spanning 4-domains, subfamily A, member 6A
PPM1K	-1.42129	3.62989	3.13927e-06	0.000243325	protein phosphatase, Mg2+/Mn2+ dependent, 1K
CPD	-0.554806	6.75547	3.16876e-06	0.000244789	carboxypeptidase D
MAP2K3	0.848677	4.41835	3.27546e-06	0.000252189	mitogen-activated protein kinase kinase 3
SEC62	-0.402545	7.43769	3.37434e-06	0.000258938	SEC62 homolog (S. cerevisiae)
FZD7	-0.733842	4.21126	3.39694e-06	0.00025981	frizzled family receptor 7
PRG4	0.698008	6.58133	3.51438e-06	0.000267373	proteoglycan 4
SORL1	-0.884229	6.11945	3.51898e-06	0.000267373	sortilin-related receptor, L(DLR class) A repeats containing
LUM	1.42497	6.69825	3.5401e-06	0.000268096	lumican
REV3L	0.479314	8.02123	3.55198e-06	0.000268116	REV3-like, polymerase (DNA directed), zeta, catalytic subunit
SUCLG2	-0.720876	4.94873	3.6391e-06	0.000273798	succinate-CoA ligase, GDP-forming, beta subunit
SPRR2D	2.51907	8.05904	3.83411e-06	0.000287533	small proline-rich protein 2D
TMC5	1.28655	4.40755	3.91696e-06	0.000292796	transmembrane channel-like 5
ABL1	0.55272	5.99594	4.03073e-06	0.000300328	c-abl oncogene 1, non-receptor tyrosine kinase
SVEP1	1.2653	6.85205	4.05951e-06	0.000301501	sushi, von Willebrand factor type A, EGF and pentraxin domain containing 1
HDAC7	0.541893	5.88759	4.1864e-06	0.000309928	histone deacetylase 7
LCE2C	1.36094	5.94076	4.25874e-06	0.000314276	late cornified envelope 2C
PLA2G2A	1.86881	4.56962	4.2892e-06	0.000314514	phospholipase A2, group IIA (platelets, synovial fluid)
WISP2	1.85516	2.98121	4.27761e-06	0.000314514	WNT1 inducible signaling pathway protein 2
ALDH1L1	-2.45512	2.08343	4.34197e-06	0.00031715	aldehyde dehydrogenase 1 family, member L1
KCNJ16	-3.091	1.12973	4.38008e-06	0.00031715	potassium inwardly-rectifying channel, subfamily J, member 16
MTRNR2L10	-0.799751	5.76175	4.3665e-06	0.00031715	MT-RNR2-like 10
RRP12	0.856523	4.36534	4.35919e-06	0.00031715	ribosomal RNA processing 12 homolog (S. cerevisiae)
ITM2A	-0.778108	4.84852	4.40258e-06	0.000317784	integral membrane protein 2A
SH3BGRL2	-1.00016	6.01506	4.43441e-06	0.000319084	SH3 domain binding glutamic acid-rich protein like 2
SGK2	-1.90093	3.75468	4.52104e-06	0.000324307	serum/glucocorticoid regulated kinase 2
ENC1	-0.904804	4.32681	4.61103e-06	0.000328809	ectodermal-neural cortex 1 (with BTB domain)
ZNF664	-0.588059	6.44908	4.61227e-06	0.000328809	zinc finger protein 664
CNFN	1.15782	7.57459	4.70526e-06	0.000334407	cornifelin
CTSK	0.956701	6.75985	4.75659e-06	0.000335987	cathepsin K
PCMTD1	-0.461296	6.85793	4.74476e-06	0.000335987	protein-L-isoaspartate (D-aspartate) O-methyltransferase domain containing 1
PIK3R5	1.44721	3.13829	4.79465e-06	0.000336616	phosphoinositide-3-kinase, regulatory subunit 5
SKAP2	-0.54792	5.50892	4.7858e-06	0.000336616	src kinase associated phosphoprotein 2
TBX5	2.06322	3.00104	4.89576e-06	0.000342673	T-box 5
FKBP10	1.40267	3.57794	4.97406e-06	0.000346057	FK506 binding protein 10, 65 kDa
TSPAN6	-0.815868	4.92906	4.97295e-06	0.000346057	tetraspanin 6
CARHSP1	0.764729	4.90309	4.99727e-06	0.000346514	calcium regulated heat stable protein 1, 24kDa
PCYOX1	-0.404055	8.47598	5.01063e-06	0.000346514	prenylcysteine oxidase 1
TWIST2	1.89986	2.69761	5.03379e-06	0.000347076	twist basic helix-loop-helix transcription factor 2
SLC27A6	-1.82208	2.36166	5.13603e-06	0.000353072	solute carrier family 27 (fatty acid transporter), member 6
GSK3B	-0.354196	8.08098	5.46862e-06	0.000374819	glycogen synthase kinase 3 beta
PRODH	1.00927	3.36975	5.53369e-06	0.000378157	proline dehydrogenase (oxidase) 1
C5orf27	-1.41564	4.66354	5.72148e-06	0.000389477	chromosome 5 open reading frame 27
EPPK1	0.708466	6.91276	5.73306e-06	0.000389477	epiplakin 1
LOC100329109	-0.850012	3.61341	5.76907e-06	0.000390264
SLC26A7	-1.72442	2.206	5.79534e-06	0.000390264	solute carrier family 26 (anion exchanger), member 7
SPOPL	-0.430865	6.63612	5.7829e-06	0.000390264	speckle-type POZ protein-like
ARMCX3	-0.656667	5.25201	5.86068e-06	0.000393517	armadillo repeat containing, X-linked 3
MCCC2	-0.519349	7.00058	5.93946e-06	0.000397651	methylcrotonoyl-CoA carboxylase 2 (beta)
ZIK1	-1.17281	2.76031	6.0576e-06	0.000404388	zinc finger protein interacting with K protein 1
TAX1BP1	-0.403129	8.6572	6.09361e-06	0.00040562	Tax1 (human T-cell leukemia virus type I) binding protein 1
HERC6	1.14692	6.49311	6.22353e-06	0.000411894	HECT and RLD domain containing E3 ubiquitin protein ligase family member 6
SLC36A1	0.561483	5.35162	6.21026e-06	0.000411894	solute carrier family 36 (proton/amino acid symporter), member 1
CYTIP	1.11714	3.155	6.3422e-06	0.000418549	cytohesin 1 interacting protein
CCDC47	-0.435488	7.94317	6.41471e-06	0.000422128	coiled-coil domain containing 47
GSN	0.673495	7.77673	6.62657e-06	0.000434831	gelsolin
IFI44	1.46116	5.80352	6.81647e-06	0.000446025	interferon-induced protein 44
GSDMC	0.6546	7.06707	6.98507e-06	0.000455766	gasdermin C
TNIP3	3.29264	4.02019	7.01692e-06	0.000456555	TNFAIP3 interacting protein 3
EGR2	-1.37915	4.83998	7.14764e-06	0.000462454	early growth response 2
SYNE1	0.67956	9.13331	7.14264e-06	0.000462454	spectrin repeat containing, nuclear envelope 1
EXOC8	-0.586082	5.86072	7.29209e-06	0.000469172	exocyst complex component 8
SGSM2	0.732125	4.65183	7.29167e-06	0.000469172	small G protein signaling modulator 2
IL4R	0.766027	5.12685	7.38201e-06	0.000472326	interleukin 4 receptor
OLFML1	0.938289	5.15558	7.36316e-06	0.000472326	olfactomedin-like 1
SCNN1A	0.562728	6.22835	7.41086e-06	0.000472862	sodium channel, non-voltage-gated 1 alpha subunit
RNF14	-0.59729	4.72081	7.48886e-06	0.000476523	ring finger protein 14
IARS2	-0.451457	6.86784	7.66534e-06	0.000486412	isoleucyl-tRNA synthetase 2, mitochondrial
CD164	-0.472804	7.49729	7.7659e-06	0.000491443	CD164 molecule, sialomucin
FDPS	-1.20095	6.21319	7.80781e-06	0.000492745	farnesyl diphosphate synthase
MXRA8	1.27325	3.22569	7.83339e-06	0.000493012	matrix-remodelling associated 8
STMN2	-1.49468	3.01183	7.93516e-06	0.000498061	stathmin-like 2
HMGCS1	-1.42207	8.39206	8.01479e-06	0.000501695	3-hydroxy-3-methylglutaryl-CoA synthase 1 (soluble)
NNT	-0.460276	6.11983	8.23934e-06	0.000514358	nicotinamide nucleotide transhydrogenase
ALG14	-0.958454	3.37705	8.41263e-06	0.00052376	ALG14, UDP-N-acetylglucosaminyltransferase subunit
KIAA1462	-0.66758	5.54873	8.61541e-06	0.000534629	KIAA1462
STRBP	-0.644583	5.92963	8.63351e-06	0.000534629	spermatid perinuclear RNA binding protein
IKZF1	0.931705	4.63911	8.76497e-06	0.000539966	IKAROS family zinc finger 1 (Ikaros)
SEC22B	-0.516699	5.83292	8.76643e-06	0.000539966	SEC22 vesicle trafficking protein homolog B (S. cerevisiae) (gene/pseudogene)
PTPN14	-0.416126	8.94397	9.00232e-06	0.00055302	protein tyrosine phosphatase, non-receptor type 14
CTNNB1	-0.3727	8.15421	9.08795e-06	0.000555327	catenin (cadherin-associated protein), beta 1, 88kDa
HDAC5	0.81734	4.83988	9.07424e-06	0.000555327	histone deacetylase 5
IL16	0.738267	6.17728	9.16358e-06	0.000558471	interleukin 16
PIK3C2B	0.45587	7.12014	9.20032e-06	0.000559234	phosphatidylinositol-4-phosphate 3-kinase, catalytic subunit type 2 beta
ZNF675	-0.925036	5.14578	9.43769e-06	0.000572157	zinc finger protein 675
PTAFR	0.917293	4.84492	9.54823e-06	0.000577343	platelet-activating factor receptor
ZNF24	-0.375272	7.02971	9.62987e-06	0.000580759	zinc finger protein 24
EPS8L1	0.684971	5.55223	9.88241e-06	0.000594437	EPS8-like 1
SLC14A1	-1.95512	4.76746	9.9603e-06	0.000597566	solute carrier family 14 (urea transporter), member 1
ANXA11	0.54012	5.51235	9.99266e-06	0.000597955	annexin A11
A2ML1	0.840343	8.97517	1.03924e-05	0.000620269	alpha-2-macroglobulin-like 1
AEBP1	0.95678	6.26695	1.06273e-05	0.00063265	AE binding protein 1
CS	-0.604785	7.44989	1.08208e-05	0.000641539	citrate synthase
SERINC1	-0.492018	8.19228	1.08321e-05	0.000641539	serine incorporator 1
EPCAM	-0.805213	4.66319	1.11327e-05	0.000657656	epithelial cell adhesion molecule
PPARA	-0.631898	6.79207	1.13004e-05	0.000665858	peroxisome proliferator-activated receptor alpha
ABCA6	0.820524	6.00441	1.14961e-05	0.000672243	ATP-binding cassette, sub-family A (ABC1), member 6
DUOX1	0.440106	7.76129	1.14798e-05	0.000672243	dual oxidase 1
NPIP	0.758972	5.25032	1.14576e-05	0.000672243	nuclear pore complex interacting protein family, member A1
NAV1	0.563679	7.12613	1.16766e-05	0.000681075	neuron navigator 1
SLC12A2	-1.26251	8.72504	1.18425e-05	0.000689011	solute carrier family 12 (sodium/potassium/chloride transporter), member 2
ACAT2	-1.22607	7.02736	1.20728e-05	0.000700646	acetyl-CoA acetyltransferase 2
NFE2L2	0.403724	8.80273	1.23275e-05	0.000713634	nuclear factor, erythroid 2-like 2
HOXD11	2.83183	1.56948	1.27761e-05	0.000737755	homeobox D11
STXBP4	-0.54215	4.95407	1.2889e-05	0.000742417	syntaxin binding protein 4
CADPS	1.31962	2.86405	1.29567e-05	0.000744462	Ca++-dependent secretion activator
ETV1	-1.12447	4.40138	1.30928e-05	0.000750414	ets variant 1
PPM1B	-0.49397	6.36892	1.32069e-05	0.00075508	protein phosphatase, Mg2+/Mn2+ dependent, 1B
ADAR	0.38198	8.5803	1.36293e-05	0.000775131	adenosine deaminase, RNA-specific
CNTN4	-1.11656	2.63298	1.36436e-05	0.000775131	contactin 4
RASSF7	1.25508	2.70223	1.36583e-05	0.000775131	Ras association (RalGDS/AF-6) domain family (N-terminal) member 7
LY75	-0.540838	6.46814	1.37659e-05	0.000779325	lymphocyte antigen 75
REEP4	0.530096	5.51786	1.38098e-05	0.0007799	receptor accessory protein 4
KIAA0226	0.515789	5.83327	1.4035e-05	0.000790682	KIAA0226
CMTM4	-0.531352	6.18572	1.41543e-05	0.000791611	CKLF-like MARVEL transmembrane domain containing 4
DBT	-0.555209	6.52848	1.41027e-05	0.000791611	dihydrolipoamide branched chain transacylase E2
TMEM40	0.673313	5.59251	1.41533e-05	0.000791611	transmembrane protein 40
CPEB3	-0.642168	5.00291	1.42776e-05	0.000796579	cytoplasmic polyadenylation element binding protein 3
GLDC	-2.83087	3.18096	1.46446e-05	0.000815086	glycine dehydrogenase (decarboxylating)
BAG3	0.432646	6.73419	1.47435e-05	0.000818619	BCL2-associated athanogene 3
C3orf70	-0.876849	4.78306	1.48112e-05	0.000820403	chromosome 3 open reading frame 70
EFNB2	-0.627492	6.5574	1.49823e-05	0.000827899	ephrin-B2
MINK1	0.492915	6.53239	1.5097e-05	0.000832245	misshapen-like kinase 1
PTPRQ	-1.96349	2.25068	1.54583e-05	0.000850133	protein tyrosine phosphatase, receptor type, Q
FGFBP1	1.14992	6.41982	1.5702e-05	0.000861483	fibroblast growth factor binding protein 1
KIF18B	1.7835	2.55314	1.60301e-05	0.000877399	kinesin family member 18B
DZIP1	-0.958901	4.31205	1.63225e-05	0.000891294	DAZ interacting zinc finger protein 1
SGCB	-0.564152	5.62001	1.65166e-05	0.000899763	sarcoglycan, beta (43kDa dystrophin-associated glycoprotein)
C1QTNF7	1.15317	4.33089	1.65688e-05	0.000900483	C1q and tumor necrosis factor related protein 7
CLIC1	0.538914	6.66609	1.66303e-05	0.000901705	chloride intracellular channel 1
ODZ3	-1.4608	2.97573	1.6745e-05	0.000905797
MC5R	-3.56448	2.06019	1.69579e-05	0.00091009	melanocortin 5 receptor
SLC39A11	-0.70273	5.26232	1.69819e-05	0.00091009	solute carrier family 39, member 11
SNX33	0.601835	5.73458	1.693e-05	0.00091009	sorting nexin 33
TXNIP	-0.494026	9.58121	1.69419e-05	0.00091009	thioredoxin interacting protein
FEN1	-1.25044	4.7851	1.74424e-05	0.000932602	flap structure-specific endonuclease 1
ACER3	-0.771847	5.23838	1.75252e-05	0.000934865	alkaline ceramidase 3
PLP1	-0.742861	5.09325	1.77661e-05	0.000945533	proteolipid protein 1
SHOC2	-0.307824	7.36454	1.79747e-05	0.000954436	soc-2 suppressor of clear homolog (C. elegans)
PLIN5	-1.6301	3.60686	1.80471e-05	0.00095608	perilipin 5
PTBP1	0.440116	6.41402	1.83249e-05	0.000968578	polypyrimidine tract binding protein 1
GRHL3	0.687873	6.82291	1.84769e-05	0.000972164	grainyhead-like 3 (Drosophila)
HINT3	-0.624587	5.10454	1.84594e-05	0.000972164	histidine triad nucleotide binding protein 3
ANK2	0.861295	7.02224	1.8612e-05	0.000977043	ankyrin 2, neuronal
ACAA2	-1.55941	6.29885	1.86891e-05	0.000978866	acetyl-CoA acyltransferase 2
C1orf68	1.03552	7.19648	1.92958e-05	0.00100828	chromosome 1 open reading frame 68
NBPF16_dup1	-0.861902	3.33061	1.93606e-05	0.00100828
SKIV2L	0.691968	4.33475	1.93817e-05	0.00100828	superkiller viralicidic activity 2-like (S. cerevisiae)
ERBB4	-1.0783	3.58056	1.94527e-05	0.0010097	v-erb-b2 avian erythroblastic leukemia viral oncogene homolog 4
BNIPL	0.511412	6.61322	1.95151e-05	0.00101067	BCL2/adenovirus E1B 19kD interacting protein like
GATM	-0.627849	6.94186	1.98912e-05	0.00102785	glycine amidinotransferase (L-arginine:glycine amidinotransferase)
MIB1	-0.402536	7.16215	2.00091e-05	0.00103163	mindbomb E3 ubiquitin protein ligase 1
TMEM56	-2.12214	5.78691	2.1092e-05	0.00108504	transmembrane protein 56
C15orf52	0.727969	4.64688	2.11665e-05	0.00108645	chromosome 15 open reading frame 52
ZC3H4	0.66877	4.86333	2.13139e-05	0.00109159	zinc finger CCCH-type containing 4
ALDH9A1	-0.574908	7.20477	2.19977e-05	0.00112164	aldehyde dehydrogenase 9 family, member A1
IRF8	1.16123	3.88981	2.19661e-05	0.00112164	interferon regulatory factor 8
MOSC1	-1.14649	2.95222	2.2125e-05	0.00112564	mitochondrial amidoxime reducing component 1
RBCK1	0.602498	4.79006	2.21826e-05	0.0011261	RanBP-type and C3HC4-type zinc finger containing 1
PLA2G4D	1.16798	6.0961	2.23324e-05	0.00113122	phospholipase A2, group IVD (cytosolic)
SASH3	1.74615	2.77305	2.24254e-05	0.00113344	SAM and SH3 domain containing 3
DDX60L	0.783349	6.10593	2.24951e-05	0.00113448	DEAD (Asp-Glu-Ala-Asp) box polypeptide 60-like
PGRMC1	-0.900829	6.56291	2.25727e-05	0.00113591	progesterone receptor membrane component 1
LTBR	0.648505	5.41988	2.27077e-05	0.00114022	lymphotoxin beta receptor (TNFR superfamily, member 3)
TFDP2	-0.403077	6.50857	2.34768e-05	0.00117628	transcription factor Dp-2 (E2F dimerization partner 2)
F13A1	0.833984	6.11461	2.4203e-05	0.00120743	coagulation factor XIII, A1 polypeptide
PDGFRB	0.841709	6.37642	2.41905e-05	0.00120743	platelet-derived growth factor receptor, beta polypeptide
AGPAT6	0.433032	5.67864	2.43672e-05	0.001213	1-acylglycerol-3-phosphate O-acyltransferase 6
AKT2	0.476998	6.07747	2.46095e-05	0.00122243	v-akt murine thymoma viral oncogene homolog 2
RECK	0.844601	5.56364	2.4935e-05	0.00123594	reversion-inducing-cysteine-rich protein with kazal motifs
MMP14	0.731276	5.34826	2.55327e-05	0.00125747	matrix metallopeptidase 14 (membrane-inserted)
SEMA4B	0.558365	6.52548	2.5494e-05	0.00125747	sema domain, immunoglobulin domain (Ig), transmembrane domain (TM) and short cytoplasmic domain, (semaphorin) 4B
VNN2	3.0725	1.2859	2.55289e-05	0.00125747	vanin 2
OTUB1	0.691643	4.57286	2.56131e-05	0.00125875	OTU domain, ubiquitin aldehyde binding 1
RTN4	-0.598566	9.0358	2.58382e-05	0.00126711	reticulon 4
PMP22	0.648147	7.68889	2.61785e-05	0.00128108	peripheral myelin protein 22
LOC647979	-0.373671	6.92697	2.64469e-05	0.00129148
RNASE1	0.955875	5.18313	2.65308e-05	0.00129284	ribonuclease, RNase A family, 1 (pancreatic)
PDHA1	-0.725089	7.34634	2.71587e-05	0.00132066	pyruvate dehydrogenase (lipoamide) alpha 1
SEMA6A	-0.516836	6.25717	2.73834e-05	0.00132878	sema domain, transmembrane domain (TM), and cytoplasmic domain, (semaphorin) 6A
PHOSPHO2	-1.13911	2.74664	2.79811e-05	0.00135494	phosphatase, orphan 2
ARMC6	1.79432	2.22718	2.85417e-05	0.00137742	armadillo repeat containing 6
IL20RB	0.676611	8.03708	2.85835e-05	0.00137742	interleukin 20 receptor beta
ZBTB44	-0.471664	7.15939	2.86241e-05	0.00137742	zinc finger and BTB domain containing 44
GPC6	-1.18146	4.33944	2.87833e-05	0.00137933	glypican 6
NDUFS1	-0.463364	6.93358	2.87314e-05	0.00137933	NADH dehydrogenase (ubiquinone) Fe-S protein 1, 75kDa (NADH-coenzyme Q reductase)
LOC283392	-1.69832	2.99717	2.89839e-05	0.00138607
CSTA	0.926838	8.91026	2.91768e-05	0.00139241	cystatin A (stefin A)
HSD17B12	-0.626777	7.41	2.94378e-05	0.00140197	hydroxysteroid (17-beta) dehydrogenase 12
PRKAR1A	-0.342331	7.92584	2.95251e-05	0.00140323	protein kinase, cAMP-dependent, regulatory, type I, alpha
LOC440104	0.639794	5.83654	2.99409e-05	0.00141969
LSAMP	-0.834327	4.8502	2.99944e-05	0.00141969	limbic system-associated membrane protein
SH3RF2	0.521855	7.14422	3.04181e-05	0.0014368	SH3 domain containing ring finger 2
MYEF2	-0.815438	4.2591	3.09338e-05	0.00145818	myelin expression factor 2
ACYP2	-1.31232	3.2916	3.12745e-05	0.00146825	acylphosphatase 2, muscle type
CYP4B1	0.96348	4.04911	3.12369e-05	0.00146825	cytochrome P450, family 4, subfamily B, polypeptide 1
HLCS	-0.995941	5.94956	3.13773e-05	0.00147009	holocarboxylase synthetase (biotin-(proprionyl-CoA-carboxylase (ATP-hydrolysing)) ligase)
FAM180A	1.58201	2.72732	3.1713e-05	0.00147924	family with sequence similarity 180, member A
KCNK6	0.631208	5.49295	3.17349e-05	0.00147924	potassium channel, subfamily K, member 6
PVR	0.64893	4.42937	3.17648e-05	0.00147924	poliovirus receptor
CD209	1.16971	4.01793	3.30301e-05	0.00153507	CD209 molecule
PLA2R1	-0.808004	7.55286	3.3213e-05	0.00154047	phospholipase A2 receptor 1, 180kDa
ALOX15B	-2.1317	7.82302	3.33177e-05	0.00154223	arachidonate 15-lipoxygenase, type B
